# Supplementary material for: Prognostic value of a five-lncRNA signature in esophageal squamous cell carcinoma
Source: Cancer Cell Int. 2020 Aug 10;20:386. doi: 10.1186/s12935-020-01480-9 (PMC7419219; doi:10.1186/s12935-020-01480-9)
Supplement: Supplementary file 1 — Additional file 1: Table S1. The detail of lncRNAs and GAPDH primers in this study. [file 12935_2020_1480_MOESM1_ESM.xlsx]

## Sheet: primer
Supplementary table S1: The detail of lncRNAs and GAPDH primers in this study.
GeneID	Primer	Bp
RP13-30A9.2-F2	AGGCAATGTCAGGTTATTCTCC	132bp
RP13-30A9.2-R2	TGTTCGTGCTGTTCCTTGTC
RP11-488I20.9-F3	TGAAGGCAGGAAGAAGATAGGT	251bp
RP11-488I20.9-R3	AACAGACAGGCATTCCAGAGT
MORF4L2-AS1-F5	GGCTAATGTTGACTGGAGTGT	102bp
MORF4L2-AS1-R5	AGAATGGAGATGAGGAAGGGTA
AC007179.1-F3	CTCGGCATACTGGCATACTT	220bp
AC007179.1-R3	ACAGCCTTTACCTTCTTCTTCT
RP4-735C1.6-F4	GTCATCAGAAGCCACTCCATTC	233bp
RP4-735C1.6-R4	TTAGCACAAAGCACACCAGATT
GAPDH-F	GAGTCCACTGGCGTCTTCA	154bp
GAPDH-R	TGAGGATCTTGAGGCTGTTGTC
