# Supplementary material for: Prognostic value of a five-lncRNA signature in esophageal squamous cell carcinoma
Source: Cancer Cell Int. 2020 Aug 10;20:386. doi: 10.1186/s12935-020-01480-9 (PMC7419219; doi:10.1186/s12935-020-01480-9)
Supplement: Supplementary file 3 — Additional file 3: Table S2. Ten out of the 19 prognostic-related lncRNAs showed a consistent risk trend in the high throughput sequencing data. [file 12935_2020_1480_MOESM3_ESM.xlsx]

## Sheet: Sheet2
Supplementary table S2: Ten out of the 19 prognostic-related lncRNAs showed a consistent risk trend in the high throughput sequencing data
	GSE53624			RNA seq set
GeneID	coefficient	COX P value	KM P value	coefficient	COX P value	KM P value
AC007179.1	0.469666	0.0474344	0.0454287	0.740875	0.044803	0.0400122
AC010084.1	-0.500148	0.0351653	0.0332755	-0.721074	0.0117438	0.0101019
CTD-2325B11.1	-0.698123	0.00376558	0.00314399	-0.617892	0.0323293	0.0296626
LINC00648	-0.708679	0.00302813	0.00248734	-0.592015	0.0381879	0.0355731
MORF4L2-AS1	0.581726	0.0143853	0.0131651	0.555708	0.0496233	0.0467421
RP11-336A10.4	-0.619819	0.00966441	0.00860947	-0.676287	0.0179549	0.0158791
RP11-488I20.9	-0.467812	0.0483538	0.0464795	-1.10093	0.0194701	0.0140361
RP11-697B24.1	-0.501729	0.0339273	0.0321906	-0.573601	0.0412998	0.0387348
RP13-30A9.2	-0.635358	0.00828091	0.00732464	-0.725306	0.0396693	0.0353316
RP4-735C1.6	0.616366	0.00956989	0.00846331	0.63178	0.0269677	0.0244131
