# Supplementary material for: Prognostic value of a five-lncRNA signature in esophageal squamous cell carcinoma
Source: Cancer Cell Int. 2020 Aug 10;20:386. doi: 10.1186/s12935-020-01480-9 (PMC7419219; doi:10.1186/s12935-020-01480-9)
Supplement: Supplementary file 4 — Additional file 4: Table S3. The 1023 signatures comprising lncRNAs in the GSE53624 dataset (n = 119) [file 12935_2020_1480_MOESM4_ESM.xlsx]

## Sheet: Sheet2
Supplementary table S3: The 1023 signatures comprising lncRNAs in the GSE53624 dataset (n = 119)
multi-transcriptome-signature	Train_KM-P	Train_AUC	Train_COX_coefficient	Training_COX_P
AC007179.1_MORF4L2.AS1_RP11.488I20.9_RP13.30A9.2_RP4.735C1.6	2.36271e-06	0.709202	1.12468	6.81278e-06
AC007179.1_MORF4L2.AS1_RP11.488I20.9_RP11.697B24.1_RP4.735C1.6	1.67151e-06	0.691483	1.13199	5.00557e-06
AC010084.1_CTD.2325B11.1_MORF4L2.AS1_RP11.336A10.4_RP11.697B24.1_RP13.30A9.2_RP4.735C1.6	4.28669e-06	0.691483	1.09929	1.13153e-05
AC007179.1_MORF4L2.AS1_RP11.336A10.4_RP11.488I20.9_RP11.697B24.1	1.68203e-05	0.691483	1.02361	3.5502e-05
AC010084.1_CTD.2325B11.1_MORF4L2.AS1_RP11.336A10.4_RP11.697B24.1_RP4.735C1.6	4.28669e-06	0.691483	1.09929	1.13153e-05
AC010084.1_MORF4L2.AS1_RP11.336A10.4_RP11.488I20.9_RP13.30A9.2_RP4.735C1.6	4.33629e-05	0.691483	0.971844	8.09051e-05
AC010084.1_CTD.2325B11.1_MORF4L2.AS1_RP11.336A10.4_RP11.488I20.9_RP13.30A9.2_RP4.735C1.6	3.4254e-05	0.691483	0.986502	6.58407e-05
AC007179.1_CTD.2325B11.1_RP11.336A10.4_RP11.488I20.9_RP11.697B24.1	2.05655e-05	0.691483	1.01686	4.28454e-05
AC007179.1_AC010084.1_MORF4L2.AS1_RP11.336A10.4_RP11.488I20.9_RP11.697B24.1_RP13.30A9.2	2.14573e-05	0.691483	1.0108	4.38619e-05
AC007179.1_CTD.2325B11.1_MORF4L2.AS1_RP11.336A10.4_RP11.488I20.9_RP11.697B24.1_RP13.30A9.2	4.41656e-05	0.691483	0.978778	8.24848e-05
AC007179.1_AC010084.1_CTD.2325B11.1_LINC00648_RP11.336A10.4_RP11.488I20.9_RP13.30A9.2_RP4.735C1.6	4.51376e-06	0.691483	1.09299	1.19045e-05
AC007179.1_MORF4L2.AS1_RP11.488I20.9_RP4.735C1.6	2.65597e-06	0.673764	1.10882	7.40574e-06
AC007179.1_MORF4L2.AS1_RP11.697B24.1_RP4.735C1.6	7.13158e-05	0.673764	0.937798	0.000125068
AC007179.1_AC010084.1_CTD.2325B11.1_LINC00648_RP11.488I20.9_RP4.735C1.6	6.08996e-05	0.673764	0.946438	0.000108827
AC007179.1_CTD.2325B11.1_MORF4L2.AS1_RP11.488I20.9_RP4.735C1.6	7.93038e-05	0.673764	0.932569	0.000136696
AC007179.1_MORF4L2.AS1_RP11.336A10.4_RP11.697B24.1_RP13.30A9.2	2.63849e-05	0.673764	1.004	5.29318e-05
AC010084.1_CTD.2325B11.1_MORF4L2.AS1_RP11.336A10.4_RP4.735C1.6	0.000242359	0.673764	0.871558	0.000365704
CTD.2325B11.1_MORF4L2.AS1_RP11.336A10.4_RP11.488I20.9_RP4.735C1.6	3.08714e-05	0.673764	0.993753	6.02636e-05
AC007179.1_AC010084.1_CTD.2325B11.1_MORF4L2.AS1_RP11.336A10.4_RP13.30A9.2	0.000121246	0.673764	0.911615	0.000197614
AC007179.1_CTD.2325B11.1_MORF4L2.AS1_RP11.336A10.4_RP11.697B24.1_RP13.30A9.2	2.89775e-05	0.673764	0.999439	5.73692e-05
AC007179.1_AC010084.1_CTD.2325B11.1_MORF4L2.AS1_RP11.336A10.4_RP11.488I20.9_RP4.735C1.6	0.000107373	0.673764	0.916199	0.00017773
AC007179.1_LINC00648_MORF4L2.AS1_RP11.336A10.4_RP13.30A9.2_RP4.735C1.6	8.08137e-05	0.673764	0.930054	0.000139267
AC007179.1_AC010084.1_LINC00648_MORF4L2.AS1_RP11.697B24.1_RP13.30A9.2_RP4.735C1.6	5.55906e-05	0.673764	0.949551	0.000100351
AC010084.1_CTD.2325B11.1_MORF4L2.AS1_RP11.336A10.4	0.000126294	0.673764	0.909479	0.000204855
AC007179.1_CTD.2325B11.1_MORF4L2.AS1_RP11.336A10.4_RP11.488I20.9	0.000176116	0.673764	0.892647	0.000275414
AC007179.1_CTD.2325B11.1_MORF4L2.AS1_RP11.336A10.4_RP11.697B24.1	4.41656e-05	0.673764	0.978778	8.24848e-05
AC010084.1_CTD.2325B11.1_MORF4L2.AS1_RP11.336A10.4_RP13.30A9.2	0.000134183	0.673764	0.904924	0.000216148
CTD.2325B11.1_MORF4L2.AS1_RP11.336A10.4_RP13.30A9.2_RP4.735C1.6	4.77282e-05	0.673764	0.974165	8.87244e-05
AC007179.1_AC010084.1_CTD.2325B11.1_MORF4L2.AS1_RP11.336A10.4_RP4.735C1.6	0.000164808	0.673764	0.895925	0.000259837
AC007179.1_CTD.2325B11.1_MORF4L2.AS1_RP11.336A10.4_RP11.488I20.9_RP11.697B24.1	4.41656e-05	0.673764	0.978778	8.24848e-05
AC007179.1_CTD.2325B11.1_MORF4L2.AS1_RP11.488I20.9_RP11.697B24.1_RP4.735C1.6	8.39757e-05	0.673764	0.929584	0.000143727
AC007179.1_MORF4L2.AS1_RP11.336A10.4_RP11.697B24.1_RP13.30A9.2_RP4.735C1.6	0.000129744	0.673764	0.908791	0.000210351
AC010084.1_CTD.2325B11.1_MORF4L2.AS1_RP11.336A10.4_RP11.488I20.9_RP4.735C1.6	3.4254e-05	0.673764	0.986502	6.58407e-05
AC010084.1_CTD.2325B11.1_MORF4L2.AS1_RP11.336A10.4_RP13.30A9.2_RP4.735C1.6	0.000228764	0.673764	0.876058	0.000347338
CTD.2325B11.1_MORF4L2.AS1_RP11.336A10.4_RP11.488I20.9_RP13.30A9.2_RP4.735C1.6	3.08714e-05	0.673764	0.993753	6.02636e-05
AC007179.1_AC010084.1_CTD.2325B11.1_MORF4L2.AS1_RP11.336A10.4_RP11.697B24.1_RP4.735C1.6	0.000137477	0.673764	0.907976	0.000222157
AC007179.1_AC010084.1_CTD.2325B11.1_MORF4L2.AS1_RP11.336A10.4_RP13.30A9.2_RP4.735C1.6	0.000164808	0.673764	0.895925	0.000259837
AC007179.1_CTD.2325B11.1_MORF4L2.AS1_RP11.336A10.4_RP11.488I20.9_RP11.697B24.1_RP4.735C1.6	0.000154845	0.673764	0.899165	0.00024695
AC007179.1_AC010084.1_CTD.2325B11.1_MORF4L2.AS1_RP11.336A10.4_RP11.488I20.9_RP13.30A9.2_RP4.735C1.6	2.83124e-05	0.673764	0.994397	5.58794e-05
AC007179.1_AC010084.1_CTD.2325B11.1_MORF4L2.AS1_RP11.336A10.4_RP11.697B24.1_RP13.30A9.2_RP4.735C1.6	0.000146598	0.673764	0.902158	0.000234317
AC007179.1_AC010084.1_CTD.2325B11.1_LINC00648_MORF4L2.AS1_RP11.336A10.4	8.04384e-05	0.673764	0.932184	0.000138362
AC007179.1_CTD.2325B11.1_RP11.336A10.4_RP11.488I20.9	3.40166e-05	0.673764	0.992644	6.59842e-05
AC007179.1_CTD.2325B11.1_RP11.336A10.4_RP11.697B24.1	2.55667e-05	0.673764	1.00923	5.23821e-05
AC007179.1_CTD.2325B11.1_RP11.488I20.9_RP13.30A9.2	1.30067e-05	0.673764	1.03676	2.87609e-05
AC007179.1_MORF4L2.AS1_RP11.336A10.4_RP11.697B24.1	2.35473e-05	0.673764	1.00996	4.79576e-05
AC007179.1_CTD.2325B11.1_RP11.336A10.4_RP11.488I20.9_RP13.30A9.2	0.000174486	0.673764	0.893265	0.00027424
AC007179.1_CTD.2325B11.1_RP11.336A10.4_RP11.697B24.1_RP13.30A9.2	2.55667e-05	0.673764	1.00923	5.23821e-05
AC007179.1_CTD.2325B11.1_RP11.488I20.9_RP13.30A9.2_RP4.735C1.6	5.77468e-05	0.673764	0.950291	0.000103548
CTD.2325B11.1_MORF4L2.AS1_RP11.336A10.4_RP11.697B24.1_RP4.735C1.6	0.000180482	0.673764	0.890495	0.000282975
CTD.2325B11.1_RP11.336A10.4_RP11.488I20.9_RP13.30A9.2_RP4.735C1.6	7.01147e-05	0.673764	0.951926	0.000123408
AC007179.1_AC010084.1_MORF4L2.AS1_RP11.336A10.4_RP11.488I20.9_RP4.735C1.6	1.82702e-05	0.673764	1.01641	3.82358e-05
AC007179.1_CTD.2325B11.1_MORF4L2.AS1_RP11.336A10.4_RP11.488I20.9_RP13.30A9.2	0.000176116	0.673764	0.892647	0.000275414
AC007179.1_CTD.2325B11.1_RP11.336A10.4_RP11.488I20.9_RP11.697B24.1_RP13.30A9.2	2.05655e-05	0.673764	1.01686	4.28454e-05
AC007179.1_CTD.2325B11.1_RP11.336A10.4_RP11.488I20.9_RP13.30A9.2_RP4.735C1.6	0.000178316	0.673764	0.89356	0.000280845
AC007179.1_MORF4L2.AS1_RP11.336A10.4_RP11.488I20.9_RP11.697B24.1_RP13.30A9.2	2.39017e-05	0.673764	1.0067	4.79852e-05
AC007179.1_MORF4L2.AS1_RP11.488I20.9_RP11.697B24.1_RP13.30A9.2_RP4.735C1.6	2.39687e-06	0.673764	1.11239	6.8152e-06
AC010084.1_MORF4L2.AS1_RP11.336A10.4_RP11.697B24.1_RP13.30A9.2_RP4.735C1.6	3.54893e-05	0.673764	0.982741	6.79807e-05
CTD.2325B11.1_MORF4L2.AS1_RP11.336A10.4_RP11.488I20.9_RP11.697B24.1_RP4.735C1.6	3.08613e-05	0.673764	0.991596	6.01821e-05
AC007179.1_AC010084.1_CTD.2325B11.1_MORF4L2.AS1_RP11.488I20.9_RP13.30A9.2_RP4.735C1.6	7.73503e-05	0.673764	0.935431	0.000133701
AC007179.1_AC010084.1_MORF4L2.AS1_RP11.336A10.4_RP11.488I20.9_RP13.30A9.2_RP4.735C1.6	7.98043e-05	0.673764	0.932281	0.000136716
AC007179.1_CTD.2325B11.1_MORF4L2.AS1_RP11.488I20.9_RP11.697B24.1_RP13.30A9.2_RP4.735C1.6	8.39757e-05	0.673764	0.929584	0.000143727
CTD.2325B11.1_MORF4L2.AS1_RP11.336A10.4_RP11.488I20.9_RP11.697B24.1_RP13.30A9.2_RP4.735C1.6	3.08613e-05	0.673764	0.991596	6.01821e-05
AC007179.1_AC010084.1_CTD.2325B11.1_MORF4L2.AS1_RP11.336A10.4_RP11.488I20.9_RP11.697B24.1_RP13.30A9.2	1.88106e-05	0.673764	1.01867	3.92848e-05
AC007179.1_CTD.2325B11.1_MORF4L2.AS1_RP11.336A10.4_RP11.488I20.9_RP11.697B24.1_RP13.30A9.2_RP4.735C1.6	3.97398e-05	0.673764	0.980896	7.53204e-05
AC007179.1_CTD.2325B11.1_RP11.488I20.9	1.30067e-05	0.673764	1.03676	2.87609e-05
AC007179.1_CTD.2325B11.1_RP11.488I20.9_RP11.697B24.1	6.34025e-05	0.673764	0.945695	0.000112315
CTD.2325B11.1_LINC00648_RP11.697B24.1_RP13.30A9.2	2.29603e-05	0.673764	0.997661	4.66419e-05
AC010084.1_CTD.2325B11.1_LINC00648_RP11.488I20.9_RP13.30A9.2_RP4.735C1.6	4.41086e-05	0.673764	0.963748	8.2099e-05
AC007179.1_AC010084.1_CTD.2325B11.1_LINC00648_RP11.336A10.4_RP11.697B24.1_RP13.30A9.2	6.0468e-05	0.673764	0.947102	0.000107748
AC010084.1_LINC00648_MORF4L2.AS1_RP11.336A10.4_RP11.488I20.9_RP11.697B24.1_RP4.735C1.6	8.95967e-05	0.673764	0.924166	0.000152589
AC007179.1_AC010084.1_CTD.2325B11.1_LINC00648_MORF4L2.AS1_RP11.336A10.4_RP13.30A9.2_RP4.735C1.6	7.30337e-05	0.673764	0.937637	0.000127036
AC007179.1_AC010084.1_MORF4L2.AS1_RP11.336A10.4_RP11.488I20.9_RP11.697B24.1_RP13.30A9.2_RP4.735C1.6	6.08022e-05	0.673764	0.947465	0.00010763
AC007179.1_CTD.2325B11.1_RP11.488I20.9_RP4.735C1.6	5.03825e-05	0.673764	0.961569	9.2443e-05
CTD.2325B11.1_MORF4L2.AS1_RP11.336A10.4_RP4.735C1.6	0.000256199	0.673764	0.870843	0.000386438
CTD.2325B11.1_RP11.336A10.4_RP11.697B24.1_RP13.30A9.2	4.63937e-05	0.673764	0.976051	8.64743e-05
AC007179.1_CTD.2325B11.1_MORF4L2.AS1_RP13.30A9.2_RP4.735C1.6	9.06832e-05	0.673764	0.925488	0.000153773
AC007179.1_CTD.2325B11.1_RP11.488I20.9_RP11.697B24.1_RP13.30A9.2	5.93282e-05	0.673764	0.95093	0.000106113
CTD.2325B11.1_RP11.336A10.4_RP11.488I20.9_RP11.697B24.1_RP13.30A9.2	0.000121827	0.673764	0.913727	0.000198446
AC010084.1_CTD.2325B11.1_LINC00648_RP11.336A10.4_RP13.30A9.2_RP4.735C1.6	2.11226e-05	0.673764	1.01012	4.38149e-05
AC007179.1_AC010084.1_CTD.2325B11.1_LINC00648_MORF4L2.AS1_RP11.336A10.4_RP11.697B24.1	8.04e-05	0.673764	0.933556	0.000138265
AC007179.1_AC010084.1_CTD.2325B11.1_LINC00648_MORF4L2.AS1_RP11.336A10.4_RP13.30A9.2	8.04384e-05	0.673764	0.932184	0.000138362
AC007179.1_AC010084.1_CTD.2325B11.1_LINC00648_RP11.336A10.4_RP11.488I20.9_RP4.735C1.6	0.000130434	0.673764	0.905676	0.000213311
AC007179.1_AC010084.1_CTD.2325B11.1_LINC00648_RP11.336A10.4_RP13.30A9.2_RP4.735C1.6	0.000130434	0.673764	0.905676	0.000213311
AC007179.1_AC010084.1_CTD.2325B11.1_LINC00648_RP11.488I20.9_RP13.30A9.2_RP4.735C1.6	8.10473e-06	0.673764	1.05626	1.92519e-05
AC007179.1_AC010084.1_CTD.2325B11.1_LINC00648_RP11.697B24.1_RP13.30A9.2_RP4.735C1.6	7.2691e-05	0.673764	0.936195	0.000127446
AC010084.1_CTD.2325B11.1_LINC00648_RP11.336A10.4_RP11.488I20.9_RP13.30A9.2_RP4.735C1.6	1.71418e-05	0.673764	1.01883	3.64813e-05
AC010084.1_LINC00648_MORF4L2.AS1_RP11.488I20.9_RP11.697B24.1_RP13.30A9.2_RP4.735C1.6	6.87188e-05	0.673764	0.938672	0.000120756
AC010084.1_LINC00648_RP11.336A10.4_RP11.488I20.9_RP11.697B24.1_RP13.30A9.2_RP4.735C1.6	8.3558e-06	0.673764	1.05239	1.97923e-05
AC007179.1_AC010084.1_CTD.2325B11.1_LINC00648_MORF4L2.AS1_RP11.336A10.4_RP11.697B24.1_RP13.30A9.2	8.04e-05	0.673764	0.933556	0.000138265
AC007179.1_AC010084.1_CTD.2325B11.1_LINC00648_RP11.336A10.4_RP11.697B24.1_RP13.30A9.2_RP4.735C1.6	0.000332891	0.673764	0.852358	0.000491254
AC007179.1_AC010084.1_CTD.2325B11.1_LINC00648_MORF4L2.AS1_RP11.336A10.4_RP11.697B24.1_RP13.30A9.2_RP4.735C1.6	7.77566e-05	0.673764	0.93442	0.000134189
AC007179.1_AC010084.1_CTD.2325B11.1_LINC00648_RP11.336A10.4_RP11.488I20.9_RP11.697B24.1_RP13.30A9.2_RP4.735C1.6	3.54779e-05	0.673764	0.983331	6.83899e-05
AC007179.1_CTD.2325B11.1_MORF4L2.AS1	0.00042565	0.656045	0.832925	0.000603599
AC007179.1_AC010084.1_LINC00648_RP11.697B24.1_RP4.735C1.6	0.000767199	0.656045	0.793321	0.00104396
AC007179.1_MORF4L2.AS1	0.000259119	0.656045	0.869013	0.00038725
AC007179.1_MORF4L2.AS1_RP4.735C1.6	0.000176341	0.656045	0.88892	0.000277919
AC007179.1_CTD.2325B11.1_MORF4L2.AS1_RP4.735C1.6	0.000331935	0.656045	0.846799	0.000485054
AC007179.1_AC010084.1_LINC00648_RP11.488I20.9_RP4.735C1.6	6.47659e-05	0.656045	0.942285	0.000114561
AC007179.1_AC010084.1_LINC00648_MORF4L2.AS1_RP11.488I20.9_RP11.697B24.1_RP4.735C1.6	3.22682e-05	0.656045	0.978556	6.23567e-05
AC007179.1_CTD.2325B11.1_MORF4L2.AS1_RP11.336A10.4	0.000682288	0.656045	0.80751	0.00092804
AC007179.1_MORF4L2.AS1_RP11.336A10.4_RP4.735C1.6	0.00148757	0.656045	0.754435	0.00188513
AC007179.1_MORF4L2.AS1_RP13.30A9.2_RP4.735C1.6	0.000111875	0.656045	0.914556	0.000185579
AC007179.1_LINC00648_RP11.697B24.1	0.000121805	0.656045	0.90181	0.000199321
CTD.2325B11.1_LINC00648_RP11.697B24.1	2.45925e-05	0.656045	0.992973	4.9501e-05
AC007179.1_AC010084.1_LINC00648_MORF4L2.AS1_RP4.735C1.6	0.000504695	0.656045	0.818278	0.000712467
AC007179.1_AC010084.1_LINC00648_MORF4L2.AS1_RP11.697B24.1_RP4.735C1.6	0.000210946	0.656045	0.870278	0.000323788
AC007179.1_CTD.2325B11.1_MORF4L2.AS1_RP11.336A10.4_RP13.30A9.2	0.000187768	0.656045	0.891271	0.000292532
AC007179.1_CTD.2325B11.1_MORF4L2.AS1_RP11.336A10.4_RP11.697B24.1_RP4.735C1.6	0.000237102	0.656045	0.875155	0.000360684
AC007179.1_CTD.2325B11.1_MORF4L2.AS1_RP11.697B24.1_RP13.30A9.2_RP4.735C1.6	0.000122135	0.656045	0.908503	0.000200232
AC007179.1_CTD.2325B11.1_RP11.336A10.4_RP11.697B24.1_RP13.30A9.2_RP4.735C1.6	0.000596168	0.656045	0.814548	0.000825714
AC007179.1_AC010084.1_CTD.2325B11.1_MORF4L2.AS1_RP11.336A10.4_RP11.697B24.1_RP13.30A9.2	0.000107352	0.656045	0.918027	0.000177525
AC007179.1_LINC00648_MORF4L2.AS1_RP11.697B24.1	2.26897e-05	0.656045	0.995535	4.60387e-05
AC010084.1_LINC00648_RP11.488I20.9_RP4.735C1.6	0.000416914	0.656045	0.831361	0.000595804
AC007179.1_AC010084.1_LINC00648_RP13.30A9.2_RP4.735C1.6	0.000139625	0.656045	0.900699	0.00022736
AC007179.1_CTD.2325B11.1_LINC00648_MORF4L2.AS1_RP11.697B24.1	2.00705e-05	0.656045	1.00305	4.13512e-05
AC010084.1_CTD.2325B11.1_LINC00648_MORF4L2.AS1_RP4.735C1.6	0.000162981	0.656045	0.886466	0.000256653
AC010084.1_LINC00648_MORF4L2.AS1_RP11.336A10.4_RP4.735C1.6	0.000901801	0.656045	0.783508	0.00119946
AC007179.1_AC010084.1_LINC00648_MORF4L2.AS1_RP13.30A9.2_RP4.735C1.6	8.04351e-05	0.656045	0.929715	0.000138794
AC010084.1_LINC00648_MORF4L2.AS1_RP11.336A10.4_RP11.697B24.1_RP4.735C1.6	0.000162126	0.656045	0.891229	0.000257775
AC007179.1_CTD.2325B11.1_RP11.336A10.4	0.000730935	0.656045	0.800859	0.00099005
AC007179.1_MORF4L2.AS1_RP13.30A9.2	0.00091204	0.656045	0.78585	0.00120308
AC007179.1_CTD.2325B11.1_RP11.336A10.4_RP13.30A9.2	0.000730935	0.656045	0.800859	0.00099005
AC007179.1_MORF4L2.AS1_RP11.336A10.4_RP11.488I20.9	4.98624e-05	0.656045	0.958119	9.04381e-05
AC010084.1_RP11.336A10.4_RP11.488I20.9_RP13.30A9.2	0.000153158	0.656045	0.896639	0.000244188
CTD.2325B11.1_MORF4L2.AS1_RP11.336A10.4_RP11.488I20.9	0.000129998	0.656045	0.908617	0.000209856
AC007179.1_AC010084.1_CTD.2325B11.1_MORF4L2.AS1_RP11.336A10.4	0.000667355	0.656045	0.804654	0.000906682
AC007179.1_CTD.2325B11.1_MORF4L2.AS1_RP11.488I20.9_RP11.697B24.1	0.000133518	0.656045	0.907312	0.00021485
AC007179.1_CTD.2325B11.1_RP11.336A10.4_RP13.30A9.2_RP4.735C1.6	0.000137615	0.656045	0.907344	0.000223499
AC007179.1_MORF4L2.AS1_RP11.336A10.4_RP11.488I20.9_RP13.30A9.2	4.93634e-05	0.656045	0.958462	8.96699e-05
AC007179.1_MORF4L2.AS1_RP11.336A10.4_RP11.697B24.1_RP4.735C1.6	8.09699e-05	0.656045	0.933778	0.000138948
AC007179.1_MORF4L2.AS1_RP11.697B24.1_RP13.30A9.2_RP4.735C1.6	5.04467e-05	0.656045	0.957012	9.17535e-05
AC010084.1_CTD.2325B11.1_MORF4L2.AS1_RP13.30A9.2_RP4.735C1.6	8.90358e-05	0.656045	0.928062	0.000151259
CTD.2325B11.1_MORF4L2.AS1_RP11.336A10.4_RP11.488I20.9_RP11.697B24.1	0.000796035	0.656045	0.795915	0.00106265
CTD.2325B11.1_MORF4L2.AS1_RP11.336A10.4_RP11.697B24.1_RP13.30A9.2	0.000155729	0.656045	0.899903	0.000246757
AC007179.1_AC010084.1_CTD.2325B11.1_MORF4L2.AS1_RP11.336A10.4_RP11.488I20.9	3.74963e-05	0.656045	0.973334	7.0619e-05
AC007179.1_AC010084.1_CTD.2325B11.1_MORF4L2.AS1_RP11.336A10.4_RP11.697B24.1	9.6217e-05	0.656045	0.923629	0.000161276
AC007179.1_AC010084.1_CTD.2325B11.1_RP11.336A10.4_RP11.488I20.9_RP13.30A9.2	0.000834417	0.656045	0.791221	0.00111628
AC007179.1_AC010084.1_MORF4L2.AS1_RP11.336A10.4_RP11.488I20.9_RP11.697B24.1	0.000436185	0.656045	0.83033	0.000617159
AC007179.1_AC010084.1_MORF4L2.AS1_RP11.336A10.4_RP11.488I20.9_RP13.30A9.2	0.000121333	0.656045	0.911043	0.000197517
AC010084.1_CTD.2325B11.1_MORF4L2.AS1_RP11.336A10.4_RP11.488I20.9_RP11.697B24.1	0.000687596	0.656045	0.802108	0.000931782
AC010084.1_CTD.2325B11.1_MORF4L2.AS1_RP11.336A10.4_RP11.697B24.1_RP13.30A9.2	0.000966413	0.656045	0.781543	0.00126994
AC007179.1_AC010084.1_CTD.2325B11.1_MORF4L2.AS1_RP11.336A10.4_RP11.488I20.9_RP13.30A9.2	4.81613e-05	0.656045	0.960174	8.78905e-05
AC007179.1_CTD.2325B11.1_MORF4L2.AS1_RP11.336A10.4_RP11.488I20.9_RP13.30A9.2_RP4.735C1.6	0.000948569	0.656045	0.784694	0.00125478
AC007179.1_CTD.2325B11.1_MORF4L2.AS1_RP11.336A10.4_RP11.697B24.1_RP13.30A9.2_RP4.735C1.6	0.000237102	0.656045	0.875155	0.000360684
AC007179.1_CTD.2325B11.1_RP11.336A10.4_RP11.488I20.9_RP11.697B24.1_RP13.30A9.2_RP4.735C1.6	0.00016021	0.656045	0.899888	0.000255258
AC007179.1_AC010084.1_CTD.2325B11.1_MORF4L2.AS1_RP11.336A10.4_RP11.488I20.9_RP11.697B24.1_RP4.735C1.6	0.000566779	0.656045	0.814048	0.000782334
AC007179.1_LINC00648_RP11.697B24.1_RP13.30A9.2	1.96927e-05	0.656045	1.00332	4.08606e-05
AC007179.1_RP11.336A10.4_RP11.697B24.1_RP4.735C1.6	0.000949603	0.656045	0.783794	0.00126228
CTD.2325B11.1_LINC00648_RP11.697B24.1_RP4.735C1.6	0.000118767	0.656045	0.904743	0.000194953
CTD.2325B11.1_RP11.336A10.4_RP11.488I20.9_RP11.697B24.1	0.00042092	0.656045	0.835578	0.000597722
LINC00648_MORF4L2.AS1_RP11.336A10.4_RP11.488I20.9	3.32053e-05	0.656045	0.980306	6.35273e-05
LINC00648_MORF4L2.AS1_RP11.336A10.4_RP11.697B24.1	0.000122138	0.656045	0.90309	0.000198472
AC007179.1_LINC00648_MORF4L2.AS1_RP11.336A10.4_RP11.488I20.9	2.85116e-05	0.656045	0.987299	5.58057e-05
AC007179.1_LINC00648_MORF4L2.AS1_RP11.336A10.4_RP11.697B24.1	3.72169e-05	0.656045	0.971671	7.06329e-05
AC007179.1_LINC00648_MORF4L2.AS1_RP11.697B24.1_RP13.30A9.2	8.26095e-05	0.656045	0.922381	0.000140919
AC007179.1_AC010084.1_LINC00648_RP11.488I20.9_RP13.30A9.2_RP4.735C1.6	7.08093e-05	0.656045	0.937458	0.000123908
AC007179.1_AC010084.1_LINC00648_RP11.697B24.1_RP13.30A9.2_RP4.735C1.6	0.000332474	0.656045	0.844215	0.00048854
AC007179.1_CTD.2325B11.1_LINC00648_MORF4L2.AS1_RP11.697B24.1_RP13.30A9.2	2.72159e-05	0.656045	0.987441	5.38554e-05
AC010084.1_CTD.2325B11.1_LINC00648_RP11.488I20.9_RP11.697B24.1_RP4.735C1.6	0.000317718	0.656045	0.848008	0.000468217
AC010084.1_LINC00648_MORF4L2.AS1_RP11.336A10.4_RP13.30A9.2_RP4.735C1.6	0.000944804	0.656045	0.780249	0.00125183
AC007179.1_AC010084.1_CTD.2325B11.1_LINC00648_MORF4L2.AS1_RP11.336A10.4_RP4.735C1.6	0.000348039	0.656045	0.84343	0.000505979
AC007179.1_AC010084.1_LINC00648_MORF4L2.AS1_RP11.488I20.9_RP13.30A9.2_RP4.735C1.6	2.9163e-05	0.656045	0.98346	5.71379e-05
AC007179.1_AC010084.1_CTD.2325B11.1_LINC00648_MORF4L2.AS1_RP11.336A10.4_RP11.697B24.1_RP4.735C1.6	0.0001247	0.656045	0.90819	0.000203732
AC007179.1_AC010084.1_LINC00648_MORF4L2.AS1_RP11.336A10.4_RP11.488I20.9_RP13.30A9.2_RP4.735C1.6	0.000225565	0.656045	0.86665	0.000343732
AC007179.1_AC010084.1_LINC00648_MORF4L2.AS1_RP11.336A10.4_RP11.697B24.1_RP13.30A9.2_RP4.735C1.6	0.000168859	0.656045	0.88976	0.000267002
AC007179.1_CTD.2325B11.1	0.000281101	0.656045	0.858108	0.000418213
AC007179.1_AC010084.1_MORF4L2.AS1_RP11.336A10.4	0.000868139	0.656045	0.787687	0.00115162
AC007179.1_CTD.2325B11.1_MORF4L2.AS1_RP11.488I20.9	0.000125396	0.656045	0.912461	0.000203478
AC007179.1_CTD.2325B11.1_MORF4L2.AS1_RP13.30A9.2	9.16082e-05	0.656045	0.926981	0.000154269
AC007179.1_CTD.2325B11.1_RP11.336A10.4_RP4.735C1.6	0.000137615	0.656045	0.907344	0.000223499
AC010084.1_MORF4L2.AS1_RP11.336A10.4_RP4.735C1.6	0.000229556	0.656045	0.872907	0.000350607
CTD.2325B11.1_MORF4L2.AS1_RP11.336A10.4_RP11.697B24.1	0.000155729	0.656045	0.899903	0.000246757
CTD.2325B11.1_MORF4L2.AS1_RP13.30A9.2_RP4.735C1.6	0.000351106	0.656045	0.842424	0.000510127
AC007179.1_AC010084.1_MORF4L2.AS1_RP11.336A10.4_RP11.697B24.1	0.00016946	0.656045	0.891622	0.000265762
AC007179.1_AC010084.1_MORF4L2.AS1_RP11.336A10.4_RP13.30A9.2	0.000241269	0.656045	0.871551	0.000363995
AC007179.1_CTD.2325B11.1_MORF4L2.AS1_RP11.488I20.9_RP13.30A9.2	7.82267e-05	0.656045	0.937089	0.000133848
AC007179.1_CTD.2325B11.1_RP11.336A10.4_RP11.488I20.9_RP4.735C1.6	0.000788849	0.656045	0.79613	0.00106103
CTD.2325B11.1_MORF4L2.AS1_RP11.336A10.4_RP11.488I20.9_RP13.30A9.2	0.000271468	0.656045	0.867379	0.000403974
AC007179.1_AC010084.1_CTD.2325B11.1_MORF4L2.AS1_RP11.488I20.9_RP11.697B24.1	0.000402164	0.656045	0.834846	0.000573817
AC007179.1_AC010084.1_CTD.2325B11.1_MORF4L2.AS1_RP13.30A9.2_RP4.735C1.6	0.000135294	0.656045	0.90484	0.000218016
AC007179.1_AC010084.1_CTD.2325B11.1_RP11.336A10.4_RP11.697B24.1_RP13.30A9.2	0.000384379	0.656045	0.838135	0.00055365
AC007179.1_CTD.2325B11.1_MORF4L2.AS1_RP11.488I20.9_RP13.30A9.2_RP4.735C1.6	0.000331935	0.656045	0.846799	0.000485054
AC007179.1_CTD.2325B11.1_RP11.336A10.4_RP11.488I20.9_RP11.697B24.1_RP4.735C1.6	0.00060021	0.656045	0.81517	0.000829718
AC007179.1_CTD.2325B11.1_RP11.488I20.9_RP11.697B24.1_RP13.30A9.2_RP4.735C1.6	4.63059e-05	0.656045	0.961883	8.5773e-05
AC007179.1_MORF4L2.AS1_RP11.336A10.4_RP11.488I20.9_RP11.697B24.1_RP4.735C1.6	9.5898e-05	0.656045	0.92297	0.000161044
AC007179.1_MORF4L2.AS1_RP11.336A10.4_RP11.488I20.9_RP13.30A9.2_RP4.735C1.6	9.50365e-05	0.656045	0.922193	0.000159784
AC010084.1_RP11.336A10.4_RP11.488I20.9_RP11.697B24.1_RP13.30A9.2_RP4.735C1.6	0.000113267	0.656045	0.912267	0.000187334
CTD.2325B11.1_MORF4L2.AS1_RP11.336A10.4_RP11.488I20.9_RP11.697B24.1_RP13.30A9.2	0.000183396	0.656045	0.890389	0.000284377
CTD.2325B11.1_MORF4L2.AS1_RP11.336A10.4_RP11.697B24.1_RP13.30A9.2_RP4.735C1.6	0.000180482	0.656045	0.890495	0.000282975
CTD.2325B11.1_RP11.336A10.4_RP11.488I20.9_RP11.697B24.1_RP13.30A9.2_RP4.735C1.6	0.000144695	0.656045	0.903379	0.000232375
AC007179.1_AC010084.1_CTD.2325B11.1_MORF4L2.AS1_RP11.336A10.4_RP11.488I20.9_RP11.697B24.1	0.000134874	0.656045	0.90568	0.000217188
AC007179.1_AC010084.1_MORF4L2.AS1_RP11.488I20.9_RP11.697B24.1_RP13.30A9.2_RP4.735C1.6	0.000102051	0.656045	0.917186	0.000171826
AC007179.1_MORF4L2.AS1_RP11.336A10.4_RP11.488I20.9_RP11.697B24.1_RP13.30A9.2_RP4.735C1.6	8.12276e-05	0.656045	0.931936	0.00013914
AC010084.1_CTD.2325B11.1_MORF4L2.AS1_RP11.336A10.4_RP11.488I20.9_RP11.697B24.1_RP13.30A9.2	0.000125664	0.656045	0.908514	0.00020393
AC010084.1_CTD.2325B11.1_MORF4L2.AS1_RP11.336A10.4_RP11.488I20.9_RP11.697B24.1_RP4.735C1.6	8.66663e-05	0.656045	0.927804	0.000147141
AC010084.1_CTD.2325B11.1_MORF4L2.AS1_RP11.336A10.4_RP11.488I20.9_RP11.697B24.1_RP13.30A9.2_RP4.735C1.6	8.66663e-05	0.656045	0.927804	0.000147141
AC007179.1_AC010084.1_CTD.2325B11.1_MORF4L2.AS1_RP11.336A10.4_RP11.488I20.9_RP11.697B24.1_RP13.30A9.2_RP4.735C1.6	0.000172208	0.656045	0.890359	0.000269957
CTD.2325B11.1_RP11.336A10.4_RP11.697B24.1	0.00028402	0.656045	0.867616	0.000424678
AC007179.1_CTD.2325B11.1_LINC00648_RP13.30A9.2	4.03565e-05	0.656045	0.969025	7.58933e-05
AC010084.1_RP11.488I20.9_RP11.697B24.1_RP4.735C1.6	0.000274973	0.656045	0.855986	0.000411637
AC010084.1_LINC00648_RP11.697B24.1_RP13.30A9.2_RP4.735C1.6	7.51832e-05	0.656045	0.933402	0.000131388
CTD.2325B11.1_LINC00648_RP11.697B24.1_RP13.30A9.2_RP4.735C1.6	0.000118767	0.656045	0.904743	0.000194953
CTD.2325B11.1_RP11.336A10.4_RP11.488I20.9_RP11.697B24.1_RP4.735C1.6	0.000144695	0.656045	0.903379	0.000232375
LINC00648_MORF4L2.AS1_RP11.336A10.4_RP11.697B24.1_RP13.30A9.2	3.51136e-05	0.656045	0.975498	6.69477e-05
AC007179.1_AC010084.1_CTD.2325B11.1_LINC00648_RP11.336A10.4_RP11.697B24.1	0.000293875	0.656045	0.852898	0.000434946
AC007179.1_AC010084.1_CTD.2325B11.1_LINC00648_RP11.336A10.4_RP13.30A9.2	0.000474228	0.656045	0.82325	0.000669745
AC007179.1_LINC00648_MORF4L2.AS1_RP11.336A10.4_RP11.697B24.1_RP13.30A9.2	3.72169e-05	0.656045	0.971671	7.06329e-05
AC010084.1_CTD.2325B11.1_LINC00648_MORF4L2.AS1_RP13.30A9.2_RP4.735C1.6	5.16263e-05	0.656045	0.954934	9.38213e-05
AC010084.1_CTD.2325B11.1_LINC00648_RP11.336A10.4_RP11.488I20.9_RP13.30A9.2	0.000205588	0.656045	0.874648	0.000315892
AC010084.1_CTD.2325B11.1_LINC00648_RP11.336A10.4_RP11.697B24.1_RP13.30A9.2	0.000327776	0.656045	0.846488	0.00047973
AC010084.1_LINC00648_RP11.336A10.4_RP11.697B24.1_RP13.30A9.2_RP4.735C1.6	6.61571e-05	0.656045	0.9415	0.000116766
AC007179.1_AC010084.1_CTD.2325B11.1_LINC00648_RP11.336A10.4_RP11.488I20.9_RP11.697B24.1	0.000263981	0.656045	0.860172	0.000395116
AC007179.1_AC010084.1_CTD.2325B11.1_LINC00648_RP11.336A10.4_RP11.488I20.9_RP13.30A9.2	9.18781e-05	0.656045	0.925121	0.000155847
AC007179.1_AC010084.1_CTD.2325B11.1_LINC00648_RP11.336A10.4_RP11.697B24.1_RP4.735C1.6	0.000332891	0.656045	0.852358	0.000491254
AC010084.1_CTD.2325B11.1_LINC00648_MORF4L2.AS1_RP11.336A10.4_RP11.697B24.1_RP13.30A9.2	0.00039624	0.656045	0.835615	0.000568725
AC010084.1_CTD.2325B11.1_LINC00648_RP11.336A10.4_RP11.697B24.1_RP13.30A9.2_RP4.735C1.6	0.000244033	0.656045	0.869588	0.000371916
AC010084.1_LINC00648_MORF4L2.AS1_RP11.336A10.4_RP11.697B24.1_RP13.30A9.2_RP4.735C1.6	0.000901801	0.656045	0.783508	0.00119946
AC007179.1_AC010084.1_CTD.2325B11.1_LINC00648_RP11.336A10.4_RP11.488I20.9_RP11.697B24.1_RP13.30A9.2	0.000279545	0.656045	0.855774	0.000415903
AC007179.1_AC010084.1_LINC00648_MORF4L2.AS1_RP11.488I20.9_RP11.697B24.1_RP13.30A9.2_RP4.735C1.6	3.22682e-05	0.656045	0.978556	6.23567e-05
CTD.2325B11.1_RP11.336A10.4	0.000998221	0.656045	0.78157	0.00131441
CTD.2325B11.1_RP13.30A9.2	0.000590111	0.656045	0.813527	0.000813796
AC007179.1_CTD.2325B11.1_RP13.30A9.2	5.92217e-05	0.656045	0.951142	0.000105924
CTD.2325B11.1_RP11.336A10.4_RP13.30A9.2	0.00105183	0.656045	0.776853	0.00137765
CTD.2325B11.1_RP11.336A10.4_RP4.735C1.6	0.000238409	0.656045	0.874911	0.00036244
CTD.2325B11.1_RP11.488I20.9_RP13.30A9.2	0.000307878	0.656045	0.853052	0.000452159
CTD.2325B11.1_RP11.488I20.9_RP4.735C1.6	0.000265239	0.656045	0.861612	0.000398677
AC007179.1_CTD.2325B11.1_RP11.697B24.1_RP13.30A9.2	0.000237863	0.656045	0.86777	0.000360125
CTD.2325B11.1_MORF4L2.AS1_RP11.697B24.1_RP13.30A9.2	0.000182965	0.656045	0.88906	0.000283937
CTD.2325B11.1_RP11.336A10.4_RP11.488I20.9_RP4.735C1.6	0.000305294	0.656045	0.860939	0.000451922
CTD.2325B11.1_RP11.488I20.9_RP13.30A9.2_RP4.735C1.6	0.000308719	0.656045	0.852259	0.000453742
AC007179.1_CTD.2325B11.1_LINC00648_RP11.697B24.1_RP13.30A9.2	2.29603e-05	0.656045	0.997661	4.66419e-05
AC007179.1_CTD.2325B11.1_RP11.488I20.9_RP11.697B24.1_RP4.735C1.6	0.000195963	0.656045	0.878328	0.000304509
AC007179.1_CTD.2325B11.1_RP11.697B24.1_RP13.30A9.2_RP4.735C1.6	0.000167915	0.656045	0.88722	0.000264095
AC010084.1_LINC00648_RP11.488I20.9_RP13.30A9.2_RP4.735C1.6	9.44183e-05	0.656045	0.922297	0.000159448
AC010084.1_MORF4L2.AS1_RP11.336A10.4_RP13.30A9.2_RP4.735C1.6	0.000727836	0.656045	0.798469	0.000981234
CTD.2325B11.1_MORF4L2.AS1_RP11.488I20.9_RP11.697B24.1_RP13.30A9.2	0.000425929	0.656045	0.834788	0.000602378
CTD.2325B11.1_RP11.488I20.9_RP11.697B24.1_RP13.30A9.2_RP4.735C1.6	6.35192e-05	0.656045	0.946152	0.000112892
MORF4L2.AS1_RP11.336A10.4_RP11.488I20.9_RP11.697B24.1_RP4.735C1.6	0.00031723	0.656045	0.849274	0.000463252
MORF4L2.AS1_RP11.336A10.4_RP11.697B24.1_RP13.30A9.2_RP4.735C1.6	0.000433633	0.656045	0.830719	0.000614677
MORF4L2.AS1_RP11.488I20.9_RP11.697B24.1_RP13.30A9.2_RP4.735C1.6	0.000127583	0.656045	0.900332	0.000205413
AC007179.1_AC010084.1_CTD.2325B11.1_LINC00648_RP13.30A9.2_RP4.735C1.6	0.000217609	0.656045	0.868924	0.00033416
AC007179.1_AC010084.1_MORF4L2.AS1_RP11.336A10.4_RP11.697B24.1_RP13.30A9.2	0.000172514	0.656045	0.891327	0.00026995
AC007179.1_AC010084.1_MORF4L2.AS1_RP11.488I20.9_RP13.30A9.2_RP4.735C1.6	0.000320903	0.656045	0.85373	0.000474794
AC007179.1_CTD.2325B11.1_MORF4L2.AS1_RP11.488I20.9_RP11.697B24.1_RP13.30A9.2	0.000133518	0.656045	0.907312	0.00021485
AC007179.1_LINC00648_MORF4L2.AS1_RP11.336A10.4_RP11.488I20.9_RP13.30A9.2	0.000136603	0.656045	0.897313	0.000219285
AC010084.1_CTD.2325B11.1_LINC00648_RP11.336A10.4_RP11.488I20.9_RP4.735C1.6	5.72812e-05	0.656045	0.949968	0.000102762
AC010084.1_CTD.2325B11.1_LINC00648_RP11.336A10.4_RP11.697B24.1_RP4.735C1.6	0.000244033	0.656045	0.869588	0.000371916
AC010084.1_LINC00648_RP11.336A10.4_RP11.488I20.9_RP13.30A9.2_RP4.735C1.6	0.00043102	0.656045	0.829561	0.000613961
CTD.2325B11.1_MORF4L2.AS1_RP11.488I20.9_RP11.697B24.1_RP13.30A9.2_RP4.735C1.6	5.96259e-05	0.656045	0.947574	0.000106465
MORF4L2.AS1_RP11.336A10.4_RP11.488I20.9_RP11.697B24.1_RP13.30A9.2_RP4.735C1.6	4.2556e-05	0.656045	0.965841	7.88205e-05
AC007179.1_AC010084.1_CTD.2325B11.1_LINC00648_MORF4L2.AS1_RP11.336A10.4_RP11.488I20.9	0.00022364	0.656045	0.869506	0.000340182
AC007179.1_AC010084.1_MORF4L2.AS1_RP11.336A10.4_RP11.488I20.9_RP11.697B24.1_RP4.735C1.6	6.08022e-05	0.656045	0.947465	0.00010763
AC010084.1_CTD.2325B11.1_LINC00648_MORF4L2.AS1_RP11.336A10.4_RP11.697B24.1_RP4.735C1.6	7.77566e-05	0.656045	0.93442	0.000134189
AC010084.1_CTD.2325B11.1_LINC00648_MORF4L2.AS1_RP11.336A10.4_RP13.30A9.2_RP4.735C1.6	0.000401086	0.656045	0.834309	0.000575033
AC010084.1_CTD.2325B11.1_LINC00648_RP11.336A10.4_RP11.488I20.9_RP11.697B24.1_RP4.735C1.6	0.000117517	0.656045	0.91111	0.000193435
AC010084.1_CTD.2325B11.1_LINC00648_RP11.488I20.9_RP11.697B24.1_RP13.30A9.2_RP4.735C1.6	0.000317718	0.656045	0.848008	0.000468217
AC007179.1_AC010084.1_CTD.2325B11.1_LINC00648_MORF4L2.AS1_RP11.336A10.4_RP11.488I20.9_RP13.30A9.2	0.00022364	0.656045	0.869506	0.000340182
AC007179.1_AC010084.1_CTD.2325B11.1_LINC00648_RP11.336A10.4_RP11.488I20.9_RP11.697B24.1_RP4.735C1.6	0.000229492	0.656045	0.873049	0.000352123
AC007179.1_AC010084.1_CTD.2325B11.1_LINC00648_RP11.488I20.9_RP11.697B24.1_RP13.30A9.2_RP4.735C1.6	0.000179893	0.656045	0.881532	0.000281176
AC007179.1_AC010084.1_LINC00648_RP11.336A10.4_RP11.488I20.9_RP11.697B24.1_RP13.30A9.2_RP4.735C1.6	5.70634e-05	0.656045	0.948841	0.000102677
AC010084.1_CTD.2325B11.1_LINC00648_MORF4L2.AS1_RP11.336A10.4_RP11.697B24.1_RP13.30A9.2_RP4.735C1.6	7.77566e-05	0.656045	0.93442	0.000134189
AC010084.1_CTD.2325B11.1_LINC00648_RP11.336A10.4_RP11.488I20.9_RP11.697B24.1_RP13.30A9.2_RP4.735C1.6	0.000117517	0.656045	0.91111	0.000193435
AC010084.1_LINC00648_MORF4L2.AS1_RP11.336A10.4_RP11.488I20.9_RP11.697B24.1_RP13.30A9.2_RP4.735C1.6	0.000106636	0.656045	0.915075	0.000177783
AC007179.1_AC010084.1_CTD.2325B11.1_LINC00648_MORF4L2.AS1_RP11.336A10.4_RP11.488I20.9_RP11.697B24.1_RP13.30A9.2	0.000352594	0.656045	0.84239	0.000512138
MORF4L2.AS1_RP4.735C1.6	0.000747495	0.638326	0.791822	0.0010013
AC007179.1_AC010084.1_LINC00648_RP4.735C1.6	0.00336542	0.638326	0.691049	0.00404816
AC007179.1_AC010084.1_CTD.2325B11.1_MORF4L2.AS1_RP4.735C1.6	0.000690307	0.638326	0.80139	0.00094364
AC007179.1_MORF4L2.AS1_RP11.697B24.1	0.000306849	0.638326	0.850774	0.000449424
CTD.2325B11.1_MORF4L2.AS1_RP4.735C1.6	0.00115682	0.638326	0.763808	0.00149934
AC007179.1_CTD.2325B11.1_MORF4L2.AS1_RP11.697B24.1_RP4.735C1.6	0.00129735	0.638326	0.756452	0.00166529
AC007179.1_CTD.2325B11.1_MORF4L2.AS1_RP11.336A10.4_RP13.30A9.2_RP4.735C1.6	0.00122146	0.638326	0.768613	0.00158041
CTD.2325B11.1_LINC00648	0.00070603	0.638326	0.796284	0.000959295
AC010084.1_LINC00648_RP4.735C1.6	0.00125113	0.638326	0.758072	0.00161829
AC010084.1_LINC00648_MORF4L2.AS1_RP4.735C1.6	0.000306511	0.638326	0.848593	0.000452446
AC010084.1_LINC00648_RP11.697B24.1_RP4.735C1.6	0.000282912	0.638326	0.853665	0.000422649
AC007179.1_AC010084.1_LINC00648_MORF4L2.AS1_RP11.697B24.1	0.000963053	0.638326	0.774376	0.00126922
AC010084.1_LINC00648_MORF4L2.AS1_RP11.697B24.1_RP4.735C1.6	0.000505761	0.638326	0.818441	0.000710491
AC007179.1_AC010084.1_LINC00648_MORF4L2.AS1_RP11.488I20.9_RP4.735C1.6	0.000199822	0.638326	0.873976	0.00030823
AC007179.1_AC010084.1_MORF4L2.AS1	0.000945349	0.638326	0.781511	0.00125087
AC007179.1_CTD.2325B11.1_RP4.735C1.6	0.00090141	0.638326	0.780372	0.00119911
AC007179.1_MORF4L2.AS1_RP11.336A10.4_RP13.30A9.2	0.0010495	0.638326	0.776996	0.00137001
AC010084.1_MORF4L2.AS1_RP11.336A10.4_RP11.697B24.1	0.00185979	0.638326	0.732339	0.00231043
AC007179.1_AC010084.1_MORF4L2.AS1_RP11.697B24.1_RP4.735C1.6	0.000979275	0.638326	0.777982	0.00129884
AC007179.1_CTD.2325B11.1_MORF4L2.AS1_RP11.336A10.4_RP11.488I20.9_RP4.735C1.6	0.00350559	0.638326	0.691498	0.00417229
AC007179.1_CTD.2325B11.1_LINC00648_RP11.697B24.1	0.000185162	0.638326	0.879923	0.000288728
AC007179.1_LINC00648_MORF4L2.AS1_RP11.336A10.4	0.000168746	0.638326	0.884239	0.000265116
LINC00648_MORF4L2.AS1_RP11.336A10.4_RP4.735C1.6	0.000398269	0.638326	0.829333	0.000569073
AC007179.1_AC010084.1_CTD.2325B11.1_LINC00648_MORF4L2.AS1	0.000991931	0.638326	0.773299	0.00130278
AC007179.1_AC010084.1_CTD.2325B11.1_LINC00648_RP4.735C1.6	0.000217609	0.638326	0.868924	0.00033416
AC007179.1_LINC00648_MORF4L2.AS1_RP11.336A10.4_RP13.30A9.2	0.000163507	0.638326	0.886041	0.000257765
AC007179.1_LINC00648_MORF4L2.AS1_RP11.336A10.4_RP4.735C1.6	0.000716882	0.638326	0.794139	0.000969132
AC007179.1_LINC00648_MORF4L2.AS1_RP11.697B24.1_RP4.735C1.6	3.11183e-05	0.638326	0.973121	6.00396e-05
AC010084.1_CTD.2325B11.1_LINC00648_RP11.488I20.9_RP11.697B24.1	0.000642726	0.638326	0.80104	0.000876984
AC010084.1_LINC00648_MORF4L2.AS1_RP13.30A9.2_RP4.735C1.6	0.000873442	0.638326	0.780436	0.00116118
AC007179.1_AC010084.1_CTD.2325B11.1_LINC00648_MORF4L2.AS1_RP11.488I20.9	0.000791144	0.638326	0.787626	0.00105984
AC007179.1_AC010084.1_CTD.2325B11.1_LINC00648_RP11.697B24.1_RP4.735C1.6	0.000364405	0.638326	0.838629	0.000530582
AC007179.1_AC010084.1_LINC00648_MORF4L2.AS1_RP11.336A10.4_RP11.488I20.9	0.000843051	0.638326	0.783537	0.00112343
AC007179.1_AC010084.1_LINC00648_MORF4L2.AS1_RP11.336A10.4_RP11.697B24.1	0.0014243	0.638326	0.749266	0.00181592
AC007179.1_AC010084.1_LINC00648_RP11.488I20.9_RP11.697B24.1_RP4.735C1.6	0.000906151	0.638326	0.778551	0.00120014
AC007179.1_CTD.2325B11.1_LINC00648_MORF4L2.AS1_RP13.30A9.2_RP4.735C1.6	0.000149298	0.638326	0.89191	0.000238879
AC007179.1_AC010084.1_CTD.2325B11.1_LINC00648_MORF4L2.AS1_RP11.488I20.9_RP4.735C1.6	0.000761994	0.638326	0.790073	0.0010241
AC007179.1_AC010084.1_CTD.2325B11.1_LINC00648_MORF4L2.AS1_RP11.697B24.1_RP4.735C1.6	0.000732924	0.638326	0.792955	0.000988137
AC007179.1_AC010084.1_LINC00648_MORF4L2.AS1_RP11.336A10.4_RP11.488I20.9_RP4.735C1.6	0.000628192	0.638326	0.801525	0.000859933
AC007179.1_AC010084.1_LINC00648_MORF4L2.AS1_RP11.336A10.4_RP11.697B24.1_RP4.735C1.6	0.000266615	0.638326	0.857446	0.000398958
AC007179.1_AC010084.1_LINC00648_MORF4L2.AS1_RP11.336A10.4_RP13.30A9.2_RP4.735C1.6	0.000418741	0.638326	0.830369	0.000598763
AC007179.1_AC010084.1_LINC00648_RP11.336A10.4_RP11.488I20.9_RP11.697B24.1_RP4.735C1.6	0.00038404	0.638326	0.837007	0.000553258
AC007179.1_LINC00648_MORF4L2.AS1_RP11.336A10.4_RP11.697B24.1_RP13.30A9.2_RP4.735C1.6	0.000806111	0.638326	0.786266	0.00107909
AC007179.1_AC010084.1_LINC00648_MORF4L2.AS1_RP11.336A10.4_RP11.488I20.9_RP11.697B24.1_RP4.735C1.6	0.000873763	0.638326	0.780885	0.00116115
CTD.2325B11.1_MORF4L2.AS1_RP11.336A10.4	0.00225186	0.638326	0.722727	0.00275684
AC007179.1_AC010084.1_CTD.2325B11.1_RP11.336A10.4	0.00253113	0.638326	0.712273	0.00308317
AC007179.1_AC010084.1_MORF4L2.AS1_RP13.30A9.2	0.00299975	0.638326	0.699286	0.00361114
AC007179.1_CTD.2325B11.1_MORF4L2.AS1_RP11.697B24.1	0.00213494	0.638326	0.724529	0.00262186
AC010084.1_MORF4L2.AS1_RP11.336A10.4_RP11.488I20.9	0.00113286	0.638326	0.765299	0.00146446
CTD.2325B11.1_MORF4L2.AS1_RP11.336A10.4_RP13.30A9.2	0.000838241	0.638326	0.792764	0.00111647
AC007179.1_AC010084.1_MORF4L2.AS1_RP11.336A10.4_RP11.488I20.9	0.000462129	0.638326	0.826761	0.000649916
AC007179.1_CTD.2325B11.1_MORF4L2.AS1_RP11.336A10.4_RP4.735C1.6	0.00334361	0.638326	0.696347	0.00399794
AC007179.1_MORF4L2.AS1_RP11.336A10.4_RP11.488I20.9_RP4.735C1.6	0.00223383	0.638326	0.720699	0.00273562
AC007179.1_MORF4L2.AS1_RP11.336A10.4_RP13.30A9.2_RP4.735C1.6	0.00152105	0.638326	0.753026	0.00192391
AC010084.1_CTD.2325B11.1_MORF4L2.AS1_RP11.336A10.4_RP11.488I20.9	0.000447116	0.638326	0.829293	0.000630717
AC010084.1_CTD.2325B11.1_MORF4L2.AS1_RP11.336A10.4_RP11.697B24.1	0.000575231	0.638326	0.813427	0.000792752
AC010084.1_MORF4L2.AS1_RP11.336A10.4_RP11.488I20.9_RP13.30A9.2	0.000194021	0.638326	0.877186	0.000298173
AC010084.1_MORF4L2.AS1_RP11.336A10.4_RP11.488I20.9_RP4.735C1.6	0.000662313	0.638326	0.803556	0.000905196
AC010084.1_MORF4L2.AS1_RP11.336A10.4_RP11.697B24.1_RP13.30A9.2	0.00185979	0.638326	0.732339	0.00231043
AC010084.1_RP11.336A10.4_RP11.488I20.9_RP13.30A9.2_RP4.735C1.6	0.00191036	0.638326	0.730891	0.00237702
AC007179.1_AC010084.1_CTD.2325B11.1_RP11.336A10.4_RP11.488I20.9_RP11.697B24.1	0.00151917	0.638326	0.746927	0.00192602
AC010084.1_CTD.2325B11.1_MORF4L2.AS1_RP11.336A10.4_RP11.488I20.9_RP13.30A9.2	0.000447116	0.638326	0.829293	0.000630717
AC010084.1_MORF4L2.AS1_RP11.336A10.4_RP11.488I20.9_RP11.697B24.1_RP4.735C1.6	0.00147974	0.638326	0.747898	0.00187147
AC007179.1_LINC00648_MORF4L2.AS1_RP11.488I20.9	0.000607706	0.638326	0.803437	0.000834232
AC010084.1_LINC00648_RP13.30A9.2_RP4.735C1.6	0.000413401	0.638326	0.832063	0.000593676
AC007179.1_AC010084.1_CTD.2325B11.1_LINC00648_RP11.336A10.4	0.000474228	0.638326	0.82325	0.000669745
AC007179.1_CTD.2325B11.1_LINC00648_MORF4L2.AS1_RP13.30A9.2	0.000104001	0.638326	0.910586	0.000172702
AC007179.1_CTD.2325B11.1_LINC00648_RP11.336A10.4_RP11.697B24.1	0.0001655	0.638326	0.887444	0.000262157
AC007179.1_LINC00648_MORF4L2.AS1_RP11.488I20.9_RP11.697B24.1	6.0146e-05	0.638326	0.940139	0.00010646
AC010084.1_CTD.2325B11.1_LINC00648_RP11.488I20.9_RP13.30A9.2	0.00023792	0.638326	0.864661	0.000359956
AC010084.1_LINC00648_MORF4L2.AS1_RP11.336A10.4_RP13.30A9.2	0.000731616	0.638326	0.796189	0.000992174
AC010084.1_LINC00648_MORF4L2.AS1_RP11.488I20.9_RP4.735C1.6	0.000190097	0.638326	0.876643	0.00029489
AC010084.1_LINC00648_RP11.336A10.4_RP11.697B24.1_RP4.735C1.6	0.000352169	0.638326	0.841078	0.00051215
AC007179.1_AC010084.1_CTD.2325B11.1_LINC00648_RP11.336A10.4_RP4.735C1.6	0.00106002	0.638326	0.773816	0.00139524
AC007179.1_AC010084.1_LINC00648_MORF4L2.AS1_RP11.336A10.4_RP13.30A9.2	0.000589655	0.638326	0.810052	0.000815381
AC007179.1_CTD.2325B11.1_LINC00648_MORF4L2.AS1_RP11.336A10.4_RP11.697B24.1	0.000222889	0.638326	0.87023	0.000339444
AC007179.1_LINC00648_MORF4L2.AS1_RP11.697B24.1_RP13.30A9.2_RP4.735C1.6	4.55766e-05	0.638326	0.953845	8.37044e-05
AC010084.1_CTD.2325B11.1_LINC00648_MORF4L2.AS1_RP11.488I20.9_RP4.735C1.6	0.000761994	0.638326	0.790073	0.0010241
AC010084.1_CTD.2325B11.1_LINC00648_MORF4L2.AS1_RP11.697B24.1_RP4.735C1.6	0.000836153	0.638326	0.784042	0.00111473
AC010084.1_LINC00648_MORF4L2.AS1_RP11.488I20.9_RP11.697B24.1_RP4.735C1.6	0.000212016	0.638326	0.87071	0.000324902
AC007179.1_AC010084.1_LINC00648_RP11.336A10.4_RP11.697B24.1_RP13.30A9.2_RP4.735C1.6	0.000268737	0.638326	0.858237	0.000401998
AC007179.1_CTD.2325B11.1_LINC00648_MORF4L2.AS1_RP11.697B24.1_RP13.30A9.2_RP4.735C1.6	0.000433359	0.638326	0.82359	0.000617198
AC007179.1_CTD.2325B11.1_LINC00648_MORF4L2.AS1_RP11.488I20.9_RP11.697B24.1_RP13.30A9.2_RP4.735C1.6	0.000433359	0.638326	0.82359	0.000617198
AC007179.1_RP11.697B24.1_RP4.735C1.6	0.000510588	0.638326	0.82078	0.000723447
AC010084.1_RP11.336A10.4_RP11.488I20.9	0.00209177	0.638326	0.725209	0.00259318
MORF4L2.AS1_RP13.30A9.2_RP4.735C1.6	0.00019815	0.638326	0.876055	0.000303789
AC007179.1_RP11.336A10.4_RP13.30A9.2_RP4.735C1.6	0.00195632	0.638326	0.735265	0.00244494
AC010084.1_CTD.2325B11.1_MORF4L2.AS1_RP4.735C1.6	0.00202377	0.638326	0.726815	0.00250724
AC010084.1_CTD.2325B11.1_RP11.336A10.4_RP13.30A9.2	0.000689134	0.638326	0.801088	0.000938582
AC010084.1_RP11.336A10.4_RP11.488I20.9_RP11.697B24.1	0.00121803	0.638326	0.761243	0.00157062
CTD.2325B11.1_RP11.336A10.4_RP11.488I20.9_RP13.30A9.2	0.000757673	0.638326	0.798401	0.00101691
CTD.2325B11.1_RP11.336A10.4_RP11.697B24.1_RP4.735C1.6	0.002191	0.638326	0.72411	0.00269876
CTD.2325B11.1_RP11.336A10.4_RP13.30A9.2_RP4.735C1.6	0.00132394	0.638326	0.761228	0.00170148
CTD.2325B11.1_RP11.697B24.1_RP13.30A9.2_RP4.735C1.6	0.00112248	0.638326	0.765854	0.00146449
MORF4L2.AS1_RP11.488I20.9_RP11.697B24.1_RP4.735C1.6	0.000100288	0.638326	0.914506	0.000165731
AC007179.1_AC010084.1_CTD.2325B11.1_MORF4L2.AS1_RP11.488I20.9	0.000335269	0.638326	0.84545	0.000487281
AC007179.1_AC010084.1_CTD.2325B11.1_RP11.336A10.4_RP11.488I20.9	0.000431937	0.638326	0.831607	0.000614683
AC007179.1_AC010084.1_CTD.2325B11.1_RP11.336A10.4_RP13.30A9.2	0.000891483	0.638326	0.78713	0.00118545
AC007179.1_AC010084.1_RP11.336A10.4_RP11.488I20.9_RP11.697B24.1	0.000550114	0.638326	0.817262	0.000763509
AC007179.1_CTD.2325B11.1_MORF4L2.AS1_RP11.697B24.1_RP13.30A9.2	0.000407743	0.638326	0.834305	0.000580736
AC007179.1_CTD.2325B11.1_RP11.336A10.4_RP11.697B24.1_RP4.735C1.6	0.000596168	0.638326	0.814548	0.000825714
AC007179.1_RP11.336A10.4_RP11.697B24.1_RP13.30A9.2_RP4.735C1.6	0.00126542	0.638326	0.764893	0.00163158
AC010084.1_CTD.2325B11.1_RP11.336A10.4_RP11.488I20.9_RP13.30A9.2	0.000306198	0.638326	0.850635	0.000451168
AC010084.1_CTD.2325B11.1_RP11.336A10.4_RP11.697B24.1_RP4.735C1.6	0.00107381	0.638326	0.77412	0.00141155
AC010084.1_MORF4L2.AS1_RP11.336A10.4_RP11.697B24.1_RP4.735C1.6	0.0005619	0.638326	0.813912	0.000779812
AC010084.1_RP11.336A10.4_RP11.697B24.1_RP13.30A9.2_RP4.735C1.6	0.000785402	0.638326	0.793575	0.00105622
AC010084.1_RP11.488I20.9_RP11.697B24.1_RP13.30A9.2_RP4.735C1.6	0.000984815	0.638326	0.773259	0.0013004
CTD.2325B11.1_MORF4L2.AS1_RP11.488I20.9_RP11.697B24.1_RP4.735C1.6	0.000289516	0.638326	0.853607	0.000429091
CTD.2325B11.1_MORF4L2.AS1_RP11.488I20.9_RP13.30A9.2_RP4.735C1.6	0.000159739	0.638326	0.887649	0.000252237
CTD.2325B11.1_MORF4L2.AS1_RP11.697B24.1_RP13.30A9.2_RP4.735C1.6	0.000351106	0.638326	0.842424	0.000510127
CTD.2325B11.1_RP11.336A10.4_RP11.697B24.1_RP13.30A9.2_RP4.735C1.6	0.000735041	0.638326	0.800783	0.000994732
MORF4L2.AS1_RP11.336A10.4_RP11.488I20.9_RP11.697B24.1_RP13.30A9.2	0.000630172	0.638326	0.809216	0.000859512
AC007179.1_AC010084.1_CTD.2325B11.1_MORF4L2.AS1_RP11.488I20.9_RP13.30A9.2	0.000325774	0.638326	0.847071	0.000474861
AC007179.1_AC010084.1_CTD.2325B11.1_MORF4L2.AS1_RP11.697B24.1_RP13.30A9.2	0.00152161	0.638326	0.745707	0.00192066
AC007179.1_AC010084.1_MORF4L2.AS1_RP11.488I20.9_RP11.697B24.1_RP13.30A9.2	0.000364645	0.638326	0.840424	0.000525078
AC007179.1_AC010084.1_RP11.336A10.4_RP11.488I20.9_RP11.697B24.1_RP13.30A9.2	0.000579538	0.638326	0.81333	0.00080065
AC010084.1_CTD.2325B11.1_MORF4L2.AS1_RP11.488I20.9_RP13.30A9.2_RP4.735C1.6	0.00177323	0.638326	0.735654	0.00221968
AC010084.1_CTD.2325B11.1_RP11.336A10.4_RP11.697B24.1_RP13.30A9.2_RP4.735C1.6	0.00117747	0.638326	0.768368	0.00153527
AC010084.1_LINC00648_MORF4L2.AS1_RP11.336A10.4_RP11.488I20.9_RP13.30A9.2	0.00115559	0.638326	0.762599	0.00149964
AC010084.1_MORF4L2.AS1_RP11.336A10.4_RP11.488I20.9_RP11.697B24.1_RP13.30A9.2	0.00271289	0.638326	0.707272	0.00327398
AC007179.1_AC010084.1_CTD.2325B11.1_MORF4L2.AS1_RP11.488I20.9_RP11.697B24.1_RP13.30A9.2	0.00152161	0.638326	0.745707	0.00192066
AC007179.1_AC010084.1_CTD.2325B11.1_MORF4L2.AS1_RP11.697B24.1_RP13.30A9.2_RP4.735C1.6	0.000487951	0.638326	0.823171	0.000683213
AC007179.1_AC010084.1_CTD.2325B11.1_RP11.336A10.4_RP11.488I20.9_RP11.697B24.1_RP13.30A9.2	0.00151917	0.638326	0.746927	0.00192602
AC010084.1_CTD.2325B11.1_MORF4L2.AS1_RP11.488I20.9_RP11.697B24.1_RP13.30A9.2_RP4.735C1.6	0.0010403	0.638326	0.77104	0.00136041
AC010084.1_CTD.2325B11.1_RP11.336A10.4_RP11.488I20.9_RP11.697B24.1_RP13.30A9.2_RP4.735C1.6	0.00283972	0.638326	0.703683	0.00344335
AC010084.1_MORF4L2.AS1_RP11.336A10.4_RP11.488I20.9_RP11.697B24.1_RP13.30A9.2_RP4.735C1.6	0.00051488	0.638326	0.81938	0.000717342
AC007179.1_AC010084.1_CTD.2325B11.1_MORF4L2.AS1_RP11.488I20.9_RP11.697B24.1_RP13.30A9.2_RP4.735C1.6	0.0005428	0.638326	0.817644	0.000755687
CTD.2325B11.1_RP11.488I20.9	0.00094293	0.638326	0.779453	0.0012416
AC007179.1_CTD.2325B11.1_RP11.697B24.1	0.00098385	0.638326	0.776548	0.00129373
CTD.2325B11.1_RP11.336A10.4_RP11.488I20.9	0.00288097	0.638326	0.704868	0.00346143
CTD.2325B11.1_RP11.697B24.1_RP13.30A9.2	0.000505279	0.638326	0.823696	0.000706376
AC007179.1_CTD.2325B11.1_LINC00648_MORF4L2.AS1	0.000104001	0.638326	0.910586	0.000172702
AC010084.1_CTD.2325B11.1_LINC00648_RP11.336A10.4	0.000273661	0.638326	0.856644	0.000407962
CTD.2325B11.1_RP11.488I20.9_RP11.697B24.1_RP4.735C1.6	0.000281409	0.638326	0.856688	0.000419955
AC007179.1_CTD.2325B11.1_LINC00648_MORF4L2.AS1_RP11.336A10.4	0.00104536	0.638326	0.771673	0.00136649
AC010084.1_CTD.2325B11.1_LINC00648_MORF4L2.AS1_RP11.336A10.4	0.000280469	0.638326	0.856871	0.00041637
AC010084.1_CTD.2325B11.1_LINC00648_MORF4L2.AS1_RP13.30A9.2	0.00104367	0.638326	0.770325	0.00136441
AC010084.1_CTD.2325B11.1_LINC00648_RP11.336A10.4_RP11.697B24.1	0.000346103	0.638326	0.842541	0.000503934
AC010084.1_CTD.2325B11.1_LINC00648_RP11.336A10.4_RP13.30A9.2	0.000273661	0.638326	0.856644	0.000407962
AC010084.1_CTD.2325B11.1_LINC00648_RP11.697B24.1_RP13.30A9.2	0.00101831	0.638326	0.771598	0.00133473
AC010084.1_LINC00648_MORF4L2.AS1_RP11.336A10.4_RP11.488I20.9	0.00115559	0.638326	0.762599	0.00149964
AC010084.1_LINC00648_RP11.488I20.9_RP11.697B24.1_RP4.735C1.6	0.000853888	0.638326	0.782204	0.00113687
CTD.2325B11.1_LINC00648_MORF4L2.AS1_RP11.336A10.4_RP11.697B24.1	0.000170359	0.638326	0.885363	0.000267138
LINC00648_MORF4L2.AS1_RP11.336A10.4_RP11.488I20.9_RP11.697B24.1	0.000561898	0.638326	0.80978	0.000775782
AC007179.1_AC010084.1_CTD.2325B11.1_LINC00648_MORF4L2.AS1_RP13.30A9.2	0.000991931	0.638326	0.773299	0.00130278
AC007179.1_AC010084.1_CTD.2325B11.1_LINC00648_RP11.336A10.4_RP11.488I20.9	0.000263981	0.638326	0.860172	0.000395116
AC007179.1_AC010084.1_CTD.2325B11.1_LINC00648_RP11.697B24.1_RP13.30A9.2	0.00069866	0.638326	0.795899	0.000946065
AC007179.1_CTD.2325B11.1_LINC00648_MORF4L2.AS1_RP11.336A10.4_RP11.488I20.9	0.000180211	0.638326	0.88238	0.000280769
AC007179.1_CTD.2325B11.1_LINC00648_MORF4L2.AS1_RP11.336A10.4_RP13.30A9.2	0.000291923	0.638326	0.855493	0.000429775
AC007179.1_CTD.2325B11.1_LINC00648_RP11.336A10.4_RP11.697B24.1_RP13.30A9.2	0.000176005	0.638326	0.882461	0.000276601
AC007179.1_CTD.2325B11.1_LINC00648_RP11.488I20.9_RP11.697B24.1_RP13.30A9.2	0.000698954	0.638326	0.795419	0.00095057
AC007179.1_LINC00648_MORF4L2.AS1_RP11.336A10.4_RP11.488I20.9_RP11.697B24.1	0.00012117	0.638326	0.903007	0.000197443
AC007179.1_LINC00648_MORF4L2.AS1_RP11.488I20.9_RP11.697B24.1_RP13.30A9.2	8.88907e-05	0.638326	0.920037	0.000149888
AC010084.1_CTD.2325B11.1_LINC00648_MORF4L2.AS1_RP11.336A10.4_RP11.488I20.9	0.000630612	0.638326	0.802265	0.000861884
AC010084.1_CTD.2325B11.1_LINC00648_MORF4L2.AS1_RP11.336A10.4_RP4.735C1.6	0.00160117	0.638326	0.742359	0.00202079
AC010084.1_CTD.2325B11.1_LINC00648_RP11.336A10.4_RP11.488I20.9_RP11.697B24.1	0.000161137	0.638326	0.888959	0.000254023
AC010084.1_CTD.2325B11.1_LINC00648_RP11.488I20.9_RP11.697B24.1_RP13.30A9.2	0.000642726	0.638326	0.80104	0.000876984
AC010084.1_LINC00648_MORF4L2.AS1_RP11.488I20.9_RP13.30A9.2_RP4.735C1.6	0.000834518	0.638326	0.783402	0.0011138
AC010084.1_LINC00648_MORF4L2.AS1_RP11.697B24.1_RP13.30A9.2_RP4.735C1.6	0.000367823	0.638326	0.837864	0.00053295
CTD.2325B11.1_LINC00648_MORF4L2.AS1_RP11.336A10.4_RP11.488I20.9_RP11.697B24.1	0.000450256	0.638326	0.82388	0.00063541
CTD.2325B11.1_LINC00648_MORF4L2.AS1_RP11.336A10.4_RP11.697B24.1_RP13.30A9.2	0.000170359	0.638326	0.885363	0.000267138
CTD.2325B11.1_LINC00648_MORF4L2.AS1_RP11.697B24.1_RP13.30A9.2_RP4.735C1.6	0.000433359	0.638326	0.82359	0.000617198
CTD.2325B11.1_LINC00648_RP11.488I20.9_RP11.697B24.1_RP13.30A9.2_RP4.735C1.6	0.000348721	0.638326	0.836679	0.000507266
AC007179.1_AC010084.1_CTD.2325B11.1_LINC00648_RP11.488I20.9_RP11.697B24.1_RP13.30A9.2	0.00015515	0.638326	0.889768	0.000245502
AC007179.1_AC010084.1_CTD.2325B11.1_LINC00648_RP11.488I20.9_RP11.697B24.1_RP4.735C1.6	0.000179893	0.638326	0.881532	0.000281176
AC007179.1_AC010084.1_LINC00648_RP11.488I20.9_RP11.697B24.1_RP13.30A9.2_RP4.735C1.6	0.000183779	0.638326	0.87865	0.000286048
AC007179.1_CTD.2325B11.1_LINC00648_MORF4L2.AS1_RP11.336A10.4_RP11.488I20.9_RP11.697B24.1	0.000123983	0.638326	0.903399	0.000201302
AC007179.1_CTD.2325B11.1_LINC00648_MORF4L2.AS1_RP11.336A10.4_RP11.697B24.1_RP13.30A9.2	0.000222889	0.638326	0.87023	0.000339444
AC007179.1_CTD.2325B11.1_LINC00648_MORF4L2.AS1_RP11.488I20.9_RP11.697B24.1_RP13.30A9.2	0.000126585	0.638326	0.900901	0.000205142
AC010084.1_CTD.2325B11.1_LINC00648_MORF4L2.AS1_RP11.488I20.9_RP13.30A9.2_RP4.735C1.6	0.000761994	0.638326	0.790073	0.0010241
AC010084.1_CTD.2325B11.1_LINC00648_RP11.336A10.4_RP11.488I20.9_RP11.697B24.1_RP13.30A9.2	0.000137775	0.638326	0.898241	0.000220813
AC010084.1_LINC00648_MORF4L2.AS1_RP11.336A10.4_RP11.488I20.9_RP13.30A9.2_RP4.735C1.6	0.000996791	0.638326	0.772269	0.00130972
AC007179.1_AC010084.1_CTD.2325B11.1_LINC00648_MORF4L2.AS1_RP11.336A10.4_RP11.488I20.9_RP4.735C1.6	0.000725273	0.638326	0.793589	0.000978773
AC007179.1_AC010084.1_CTD.2325B11.1_LINC00648_MORF4L2.AS1_RP11.697B24.1_RP13.30A9.2_RP4.735C1.6	0.000732924	0.638326	0.792955	0.000988137
AC007179.1_AC010084.1_LINC00648_MORF4L2.AS1_RP11.336A10.4_RP11.488I20.9_RP11.697B24.1_RP13.30A9.2_RP4.735C1.6	0.000275621	0.638326	0.855478	0.000411036
AC007179.1_RP11.336A10.4_RP4.735C1.6	0.00743889	0.638326	0.633928	0.00849339
AC007179.1_AC010084.1_CTD.2325B11.1_LINC00648_MORF4L2.AS1_RP11.336A10.4_RP11.488I20.9_RP11.697B24.1_RP13.30A9.2_RP4.735C1.6	0.000370276	0.638326	0.839061	0.00053511
CTD.2325B11.1_MORF4L2.AS1_RP13.30A9.2	0.000356328	0.638326	0.842205	0.000514437
CTD.2325B11.1_RP13.30A9.2_RP4.735C1.6	0.00136673	0.638326	0.754651	0.00174602
RP11.697B24.1_RP13.30A9.2_RP4.735C1.6	0.00231278	0.638326	0.715892	0.00286245
AC007179.1_AC010084.1_MORF4L2.AS1_RP11.697B24.1	0.000833629	0.638326	0.788922	0.00111607
AC010084.1_CTD.2325B11.1_RP11.336A10.4_RP11.488I20.9	0.0012455	0.638326	0.759252	0.0016046
CTD.2325B11.1_LINC00648_RP13.30A9.2_RP4.735C1.6	0.000813792	0.638326	0.78562	0.00109277
CTD.2325B11.1_MORF4L2.AS1_RP11.697B24.1_RP4.735C1.6	0.000351106	0.638326	0.842424	0.000510127
MORF4L2.AS1_RP11.336A10.4_RP11.697B24.1_RP4.735C1.6	0.000346876	0.638326	0.843971	0.000502777
AC007179.1_AC010084.1_MORF4L2.AS1_RP11.697B24.1_RP13.30A9.2	0.000745599	0.638326	0.795603	0.00100869
AC007179.1_AC010084.1_RP11.488I20.9_RP13.30A9.2_RP4.735C1.6	0.00116858	0.638326	0.767733	0.00152456
AC010084.1_CTD.2325B11.1_LINC00648_RP11.336A10.4_RP4.735C1.6	0.000385976	0.638326	0.836276	0.000557904
AC010084.1_CTD.2325B11.1_MORF4L2.AS1_RP11.488I20.9_RP4.735C1.6	0.00169199	0.638326	0.739441	0.00212546
CTD.2325B11.1_LINC00648_MORF4L2.AS1_RP11.336A10.4_RP13.30A9.2	0.000162463	0.638326	0.888263	0.000254817
LINC00648_MORF4L2.AS1_RP11.336A10.4_RP11.488I20.9_RP13.30A9.2	0.00100455	0.638326	0.773141	0.0013171
AC007179.1_AC010084.1_CTD.2325B11.1_MORF4L2.AS1_RP11.488I20.9_RP4.735C1.6	0.000449426	0.638326	0.828222	0.000637015
AC007179.1_AC010084.1_CTD.2325B11.1_MORF4L2.AS1_RP11.697B24.1_RP4.735C1.6	0.000552281	0.638326	0.815491	0.000767625
AC007179.1_AC010084.1_MORF4L2.AS1_RP11.488I20.9_RP11.697B24.1_RP4.735C1.6	0.000462808	0.638326	0.824321	0.00065818
AC007179.1_AC010084.1_RP11.488I20.9_RP11.697B24.1_RP13.30A9.2_RP4.735C1.6	0.00256136	0.638326	0.708602	0.00314628
AC010084.1_CTD.2325B11.1_LINC00648_MORF4L2.AS1_RP11.336A10.4_RP13.30A9.2	0.00124075	0.638326	0.759586	0.00159817
AC010084.1_CTD.2325B11.1_LINC00648_RP11.697B24.1_RP13.30A9.2_RP4.735C1.6	0.000317718	0.638326	0.848008	0.000468217
AC010084.1_CTD.2325B11.1_RP11.336A10.4_RP11.488I20.9_RP11.697B24.1_RP13.30A9.2	0.000366977	0.638326	0.840343	0.000531385
AC010084.1_LINC00648_RP11.336A10.4_RP11.488I20.9_RP11.697B24.1_RP13.30A9.2	0.000136205	0.638326	0.896342	0.0002191
AC010084.1_LINC00648_RP11.336A10.4_RP11.488I20.9_RP11.697B24.1_RP4.735C1.6	0.000118013	0.638326	0.903912	0.000193027
AC010084.1_LINC00648_RP11.488I20.9_RP11.697B24.1_RP13.30A9.2_RP4.735C1.6	0.000140509	0.638326	0.892781	0.000225635
LINC00648_MORF4L2.AS1_RP11.336A10.4_RP11.488I20.9_RP11.697B24.1_RP13.30A9.2	0.000201552	0.638326	0.874738	0.000310082
AC007179.1_AC010084.1_CTD.2325B11.1_LINC00648_MORF4L2.AS1_RP11.488I20.9_RP13.30A9.2	0.000218383	0.638326	0.87022	0.000333096
AC007179.1_AC010084.1_CTD.2325B11.1_LINC00648_MORF4L2.AS1_RP11.697B24.1_RP13.30A9.2	0.00019615	0.638326	0.876617	0.000302513
AC007179.1_AC010084.1_CTD.2325B11.1_MORF4L2.AS1_RP11.488I20.9_RP11.697B24.1_RP4.735C1.6	0.0005428	0.638326	0.817644	0.000755687
AC007179.1_AC010084.1_MORF4L2.AS1_RP11.336A10.4_RP11.697B24.1_RP13.30A9.2_RP4.735C1.6	0.000454016	0.638326	0.827656	0.000640139
AC007179.1_CTD.2325B11.1_LINC00648_MORF4L2.AS1_RP11.336A10.4_RP11.488I20.9_RP13.30A9.2	0.000220468	0.638326	0.87179	0.000334176
AC007179.1_CTD.2325B11.1_LINC00648_RP11.488I20.9_RP11.697B24.1_RP13.30A9.2_RP4.735C1.6	0.000472944	0.638326	0.818381	0.000667873
AC010084.1_CTD.2325B11.1_LINC00648_MORF4L2.AS1_RP11.336A10.4_RP11.488I20.9_RP13.30A9.2	0.000169546	0.638326	0.885448	0.000265602
AC010084.1_CTD.2325B11.1_LINC00648_MORF4L2.AS1_RP11.336A10.4_RP11.488I20.9_RP4.735C1.6	0.000725273	0.638326	0.793589	0.000978773
AC010084.1_CTD.2325B11.1_LINC00648_MORF4L2.AS1_RP11.697B24.1_RP13.30A9.2_RP4.735C1.6	0.000759184	0.638326	0.790781	0.00102029
LINC00648_MORF4L2.AS1_RP11.336A10.4_RP11.488I20.9_RP11.697B24.1_RP13.30A9.2_RP4.735C1.6	7.80002e-05	0.638326	0.926649	0.000133726
AC007179.1_AC010084.1_CTD.2325B11.1_LINC00648_MORF4L2.AS1_RP11.488I20.9_RP13.30A9.2_RP4.735C1.6	0.000761994	0.638326	0.790073	0.0010241
AC007179.1_AC010084.1_LINC00648_MORF4L2.AS1_RP11.336A10.4_RP11.488I20.9_RP11.697B24.1_RP13.30A9.2	0.000477393	0.638326	0.819309	0.000670035
AC007179.1_CTD.2325B11.1_LINC00648_MORF4L2.AS1_RP11.336A10.4_RP11.488I20.9_RP11.697B24.1_RP13.30A9.2	0.00023044	0.638326	0.86914	0.000349277
AC010084.1_CTD.2325B11.1_LINC00648_MORF4L2.AS1_RP11.336A10.4_RP11.488I20.9_RP13.30A9.2_RP4.735C1.6	0.000725273	0.638326	0.793589	0.000978773
AC007179.1_AC010084.1_CTD.2325B11.1_LINC00648_MORF4L2.AS1_RP11.336A10.4_RP11.488I20.9_RP11.697B24.1_RP4.735C1.6	0.000370276	0.638326	0.839061	0.00053511
AC007179.1_AC010084.1_CTD.2325B11.1_LINC00648_MORF4L2.AS1_RP11.336A10.4_RP11.488I20.9_RP13.30A9.2_RP4.735C1.6	0.000265428	0.638326	0.85846	0.000396924
AC010084.1_CTD.2325B11.1_LINC00648_MORF4L2.AS1_RP11.336A10.4_RP11.488I20.9_RP11.697B24.1_RP13.30A9.2_RP4.735C1.6	0.00102203	0.638326	0.772064	0.00133812
AC007179.1_MORF4L2.AS1_RP11.488I20.9	0.00146602	0.620608	0.749967	0.00185274
AC007179.1_LINC00648_RP11.697B24.1_RP4.735C1.6	0.00323713	0.620608	0.689733	0.00388268
AC007179.1_LINC00648_RP11.488I20.9_RP4.735C1.6	0.00296105	0.620608	0.695793	0.00357468
LINC00648_RP11.697B24.1_RP13.30A9.2_RP4.735C1.6	0.00065895	0.620608	0.797936	0.000902201
MORF4L2.AS1_RP11.488I20.9_RP4.735C1.6	0.00233413	0.620608	0.713296	0.00284208
AC007179.1_LINC00648_RP4.735C1.6	0.00485915	0.620608	0.661011	0.00567016
AC007179.1_CTD.2325B11.1_LINC00648_RP4.735C1.6	0.00239916	0.620608	0.712693	0.00293872
AC007179.1_LINC00648_RP13.30A9.2_RP4.735C1.6	0.00576439	0.620608	0.647879	0.00665449
AC010084.1_CTD.2325B11.1_LINC00648_RP11.488I20.9	0.00109119	0.620608	0.76675	0.00142219
LINC00648_MORF4L2.AS1_RP11.697B24.1_RP4.735C1.6	0.000134615	0.620608	0.89019	0.000215855
AC007179.1_LINC00648_RP11.697B24.1_RP13.30A9.2_RP4.735C1.6	0.00135604	0.620608	0.752172	0.00174314
LINC00648_MORF4L2.AS1_RP11.488I20.9_RP11.697B24.1_RP4.735C1.6	0.00094893	0.620608	0.771199	0.00124807
AC007179.1_AC010084.1_LINC00648_MORF4L2.AS1_RP11.336A10.4_RP4.735C1.6	0.00197715	0.620608	0.727403	0.00245625
AC007179.1_RP4.735C1.6	0.0158034	0.620608	0.569261	0.0173032
AC007179.1_MORF4L2.AS1_RP11.488I20.9_RP13.30A9.2	0.00454833	0.620608	0.667046	0.00528636
MORF4L2.AS1_RP11.336A10.4_RP11.488I20.9_RP11.697B24.1	0.00118152	0.620608	0.763432	0.00152064
AC007179.1_CTD.2325B11.1_LINC00648	0.000844755	0.620608	0.78418	0.0011293
AC010084.1_CTD.2325B11.1_LINC00648	0.00411979	0.620608	0.672432	0.00484329
CTD.2325B11.1_LINC00648_RP11.488I20.9	0.00192006	0.620608	0.726427	0.00239269
LINC00648_RP11.697B24.1_RP13.30A9.2	0.000855669	0.620608	0.782445	0.00113869
AC007179.1_LINC00648_MORF4L2.AS1_RP13.30A9.2	0.000369503	0.620608	0.832834	0.000532419
AC010084.1_CTD.2325B11.1_LINC00648_MORF4L2.AS1	0.00104367	0.620608	0.770325	0.00136441
AC010084.1_CTD.2325B11.1_LINC00648_RP11.697B24.1	0.00106818	0.620608	0.768099	0.00139477
AC010084.1_CTD.2325B11.1_LINC00648_RP4.735C1.6	0.00105589	0.620608	0.768587	0.00138561
AC010084.1_LINC00648_MORF4L2.AS1_RP11.336A10.4	0.00588974	0.620608	0.646043	0.00676842
CTD.2325B11.1_LINC00648_RP11.488I20.9_RP11.697B24.1	0.00252546	0.620608	0.707652	0.00308178
CTD.2325B11.1_LINC00648_RP11.488I20.9_RP4.735C1.6	0.000605724	0.620608	0.803802	0.000835204
AC007179.1_AC010084.1_CTD.2325B11.1_LINC00648_RP11.697B24.1	0.002153	0.620608	0.718582	0.00264879
AC007179.1_AC010084.1_LINC00648_MORF4L2.AS1_RP11.336A10.4	0.00149286	0.620608	0.746612	0.00189544
AC007179.1_CTD.2325B11.1_LINC00648_RP11.697B24.1_RP4.735C1.6	0.000497408	0.620608	0.816979	0.000698901
AC007179.1_LINC00648_MORF4L2.AS1_RP11.488I20.9_RP4.735C1.6	0.00213711	0.620608	0.719283	0.0026302
AC010084.1_CTD.2325B11.1_LINC00648_RP11.488I20.9_RP4.735C1.6	0.00102853	0.620608	0.770712	0.00135237
CTD.2325B11.1_LINC00648_MORF4L2.AS1_RP11.697B24.1_RP4.735C1.6	0.0017293	0.620608	0.732506	0.0021733
CTD.2325B11.1_LINC00648_RP11.488I20.9_RP11.697B24.1_RP4.735C1.6	0.000348721	0.620608	0.836679	0.000507266
AC007179.1_AC010084.1_CTD.2325B11.1_LINC00648_MORF4L2.AS1_RP11.697B24.1	0.0007505	0.620608	0.791037	0.00101
AC007179.1_AC010084.1_CTD.2325B11.1_LINC00648_MORF4L2.AS1_RP4.735C1.6	0.000761994	0.620608	0.790073	0.0010241
AC007179.1_AC010084.1_LINC00648_RP11.336A10.4_RP11.697B24.1_RP4.735C1.6	0.00262987	0.620608	0.709307	0.00319511
AC007179.1_CTD.2325B11.1_LINC00648_MORF4L2.AS1_RP11.697B24.1_RP4.735C1.6	0.000433359	0.620608	0.82359	0.000617198
AC007179.1_CTD.2325B11.1_LINC00648_RP11.488I20.9_RP11.697B24.1_RP4.735C1.6	0.00180892	0.620608	0.72953	0.00226529
AC007179.1_LINC00648_MORF4L2.AS1_RP11.336A10.4_RP11.488I20.9_RP4.735C1.6	0.00212914	0.620608	0.718944	0.00262275
AC007179.1_LINC00648_MORF4L2.AS1_RP11.336A10.4_RP11.697B24.1_RP4.735C1.6	0.00330461	0.620608	0.688923	0.00394302
AC007179.1_LINC00648_MORF4L2.AS1_RP11.488I20.9_RP11.697B24.1_RP4.735C1.6	0.0007959	0.620608	0.782448	0.00106278
AC007179.1_LINC00648_RP11.336A10.4_RP11.697B24.1_RP13.30A9.2_RP4.735C1.6	0.00783765	0.620608	0.625215	0.00888056
AC010084.1_CTD.2325B11.1_LINC00648_MORF4L2.AS1_RP11.488I20.9_RP11.697B24.1_RP4.735C1.6	0.00285685	0.620608	0.699018	0.00344295
AC010084.1_MORF4L2.AS1	0.0107656	0.620608	0.599175	0.0119924
CTD.2325B11.1_MORF4L2.AS1	0.00121069	0.620608	0.761456	0.00155642
RP13.30A9.2_RP4.735C1.6	0.00510955	0.620608	0.656922	0.00596556
AC007179.1_RP11.488I20.9_RP13.30A9.2	0.00598997	0.620608	0.647248	0.00684254
AC010084.1_MORF4L2.AS1_RP11.336A10.4	0.000971443	0.620608	0.775456	0.00127187
MORF4L2.AS1_RP11.336A10.4_RP11.697B24.1	0.00178394	0.620608	0.736956	0.0022207
MORF4L2.AS1_RP11.336A10.4_RP4.735C1.6	0.00881784	0.620608	0.617126	0.00985028
AC007179.1_AC010084.1_MORF4L2.AS1_RP11.488I20.9	0.00191325	0.620608	0.72994	0.00238214
AC007179.1_MORF4L2.AS1_RP11.697B24.1_RP13.30A9.2	0.0012595	0.620608	0.758687	0.00161331
AC007179.1_RP11.488I20.9_RP11.697B24.1_RP13.30A9.2	0.000414166	0.620608	0.828154	0.000589049
AC007179.1_RP11.697B24.1_RP13.30A9.2_RP4.735C1.6	0.00454342	0.620608	0.665266	0.00534747
AC010084.1_MORF4L2.AS1_RP11.336A10.4_RP13.30A9.2	0.00421559	0.620608	0.671933	0.00492655
AC007179.1_AC010084.1_MORF4L2.AS1_RP11.488I20.9_RP13.30A9.2	0.00125293	0.620608	0.75857	0.00160636
AC007179.1_AC010084.1_MORF4L2.AS1_RP11.488I20.9_RP4.735C1.6	0.00189503	0.620608	0.730191	0.0023714
AC007179.1_AC010084.1_RP11.336A10.4_RP11.488I20.9_RP13.30A9.2	0.00207952	0.620608	0.725287	0.00257052
AC010084.1_MORF4L2.AS1_RP11.336A10.4_RP11.488I20.9_RP11.697B24.1	0.00164706	0.620608	0.741058	0.00206437
AC007179.1_AC010084.1_CTD.2325B11.1_RP11.336A10.4_RP11.697B24.1_RP4.735C1.6	0.00226602	0.620608	0.719884	0.00279502
AC010084.1_CTD.2325B11.1_RP11.336A10.4_RP11.488I20.9_RP13.30A9.2_RP4.735C1.6	0.00211495	0.620608	0.722896	0.00262304
AC007179.1_AC010084.1_CTD.2325B11.1_RP11.336A10.4_RP11.488I20.9_RP13.30A9.2_RP4.735C1.6	0.00195302	0.620608	0.729034	0.00243654
AC007179.1_AC010084.1_CTD.2325B11.1_RP11.336A10.4_RP11.697B24.1_RP13.30A9.2_RP4.735C1.6	0.00286018	0.620608	0.704109	0.00346681
CTD.2325B11.1	0.00314399	0.620608	0.698123	0.00376558
AC007179.1_LINC00648_MORF4L2.AS1	0.000636845	0.620608	0.800641	0.000870424
AC010084.1_RP11.488I20.9_RP4.735C1.6	0.00851692	0.620608	0.618468	0.00960821
CTD.2325B11.1_LINC00648_MORF4L2.AS1	0.00279268	0.620608	0.701105	0.00337093
CTD.2325B11.1_LINC00648_RP13.30A9.2	0.00070603	0.620608	0.796284	0.000959295
CTD.2325B11.1_LINC00648_RP4.735C1.6	0.00298925	0.620608	0.695741	0.00360579
LINC00648_MORF4L2.AS1_RP11.336A10.4	0.00212856	0.620608	0.719331	0.00262115
LINC00648_MORF4L2.AS1_RP13.30A9.2	0.00051343	0.620608	0.813825	0.000715908
AC007179.1_AC010084.1_RP11.488I20.9_RP4.735C1.6	0.0106502	0.620608	0.600197	0.0119071
CTD.2325B11.1_LINC00648_MORF4L2.AS1_RP11.336A10.4	0.000957189	0.620608	0.777213	0.0012609
CTD.2325B11.1_LINC00648_MORF4L2.AS1_RP11.488I20.9	0.00171228	0.620608	0.734373	0.00214408
CTD.2325B11.1_LINC00648_MORF4L2.AS1_RP13.30A9.2	0.00292016	0.620608	0.697406	0.00351405
LINC00648_RP11.488I20.9_RP13.30A9.2_RP4.735C1.6	0.00069256	0.620608	0.794428	0.000944188
AC007179.1_AC010084.1_CTD.2325B11.1_LINC00648_RP13.30A9.2	0.00152772	0.620608	0.745535	0.00193506
AC007179.1_CTD.2325B11.1_LINC00648_RP13.30A9.2_RP4.735C1.6	0.002514	0.620608	0.708648	0.00306859
AC007179.1_LINC00648_MORF4L2.AS1_RP11.488I20.9_RP13.30A9.2	0.000404953	0.620608	0.828175	0.000577663
AC007179.1_LINC00648_MORF4L2.AS1_RP13.30A9.2_RP4.735C1.6	0.00109858	0.620608	0.763493	0.00142511
AC007179.1_LINC00648_RP11.488I20.9_RP11.697B24.1_RP13.30A9.2	0.00225149	0.620608	0.715715	0.00276047
AC010084.1_CTD.2325B11.1_LINC00648_MORF4L2.AS1_RP11.488I20.9	0.00252726	0.620608	0.707475	0.00307295
AC010084.1_CTD.2325B11.1_LINC00648_MORF4L2.AS1_RP11.697B24.1	0.00320411	0.620608	0.691047	0.00383001
AC010084.1_CTD.2325B11.1_LINC00648_RP11.697B24.1_RP4.735C1.6	0.00482847	0.620608	0.661027	0.00563661
CTD.2325B11.1_LINC00648_MORF4L2.AS1_RP11.488I20.9_RP11.697B24.1	0.00260573	0.620608	0.706078	0.00315963
CTD.2325B11.1_LINC00648_RP11.488I20.9_RP11.697B24.1_RP13.30A9.2	0.000626511	0.620608	0.802266	0.0008605
LINC00648_MORF4L2.AS1_RP11.336A10.4_RP11.488I20.9_RP4.735C1.6	0.00056132	0.620608	0.809215	0.000775696
LINC00648_MORF4L2.AS1_RP11.336A10.4_RP13.30A9.2_RP4.735C1.6	0.00248344	0.620608	0.707996	0.00302504
LINC00648_MORF4L2.AS1_RP11.697B24.1_RP13.30A9.2_RP4.735C1.6	0.000613158	0.620608	0.797929	0.000838773
AC007179.1_AC010084.1_CTD.2325B11.1_LINC00648_RP11.488I20.9_RP11.697B24.1	0.000518733	0.620608	0.814353	0.000721832
AC007179.1_AC010084.1_LINC00648_MORF4L2.AS1_RP11.488I20.9_RP11.697B24.1	0.00162621	0.620608	0.736915	0.00204523
AC007179.1_CTD.2325B11.1_LINC00648_MORF4L2.AS1_RP11.488I20.9_RP11.697B24.1	0.00033371	0.620608	0.83977	0.000485562
AC007179.1_CTD.2325B11.1_LINC00648_MORF4L2.AS1_RP11.488I20.9_RP13.30A9.2	0.00181111	0.620608	0.730485	0.00225833
AC007179.1_LINC00648_MORF4L2.AS1_RP11.488I20.9_RP13.30A9.2_RP4.735C1.6	0.000283517	0.620608	0.848907	0.000419248
AC010084.1_CTD.2325B11.1_LINC00648_MORF4L2.AS1_RP11.488I20.9_RP11.697B24.1	0.00108673	0.620608	0.767365	0.00141634
AC010084.1_CTD.2325B11.1_LINC00648_MORF4L2.AS1_RP11.488I20.9_RP13.30A9.2	0.00367595	0.620608	0.681302	0.00435293
AC010084.1_LINC00648_MORF4L2.AS1_RP11.336A10.4_RP11.488I20.9_RP4.735C1.6	0.00295657	0.620608	0.695915	0.00355656
CTD.2325B11.1_LINC00648_MORF4L2.AS1_RP11.336A10.4_RP11.697B24.1_RP4.735C1.6	0.00233154	0.620608	0.71449	0.00285152
CTD.2325B11.1_LINC00648_MORF4L2.AS1_RP11.488I20.9_RP11.697B24.1_RP13.30A9.2	0.000648082	0.620608	0.800874	0.000883169
CTD.2325B11.1_LINC00648_MORF4L2.AS1_RP11.488I20.9_RP13.30A9.2_RP4.735C1.6	0.00156323	0.620608	0.739262	0.00197273
AC007179.1_LINC00648_MORF4L2.AS1_RP11.336A10.4_RP11.488I20.9_RP11.697B24.1_RP4.735C1.6	0.00263221	0.620608	0.704437	0.00319184
AC007179.1_LINC00648_MORF4L2.AS1_RP11.488I20.9_RP11.697B24.1_RP13.30A9.2_RP4.735C1.6	0.0007959	0.620608	0.782448	0.00106278
AC010084.1_CTD.2325B11.1_LINC00648_MORF4L2.AS1_RP11.488I20.9_RP11.697B24.1_RP13.30A9.2	0.00290495	0.620608	0.698137	0.00349643
CTD.2325B11.1_LINC00648_MORF4L2.AS1_RP11.336A10.4_RP11.488I20.9_RP11.697B24.1_RP4.735C1.6	0.00199055	0.620608	0.724461	0.00246326
CTD.2325B11.1_LINC00648_MORF4L2.AS1_RP11.488I20.9_RP11.697B24.1_RP13.30A9.2_RP4.735C1.6	0.00118083	0.620608	0.757264	0.0015248
AC007179.1_AC010084.1_CTD.2325B11.1_LINC00648_MORF4L2.AS1_RP11.488I20.9_RP11.697B24.1_RP4.735C1.6	0.00285685	0.620608	0.699018	0.00344295
AC007179.1_LINC00648_MORF4L2.AS1_RP11.336A10.4_RP11.488I20.9_RP11.697B24.1_RP13.30A9.2_RP4.735C1.6	0.000555512	0.620608	0.808963	0.000769239
CTD.2325B11.1_RP4.735C1.6	0.00510073	0.620608	0.658935	0.00593184
RP11.488I20.9_RP4.735C1.6	0.00140776	0.620608	0.751833	0.00180282
AC007179.1_MORF4L2.AS1_RP11.336A10.4	0.00257298	0.620608	0.712489	0.00311775
CTD.2325B11.1_MORF4L2.AS1_RP11.697B24.1	0.00190585	0.620608	0.731817	0.00236071
AC007179.1_AC010084.1_RP11.336A10.4_RP11.488I20.9	0.00734285	0.620608	0.630229	0.00832314
AC007179.1_RP11.488I20.9_RP13.30A9.2_RP4.735C1.6	0.00224546	0.620608	0.719541	0.00278274
AC010084.1_RP11.336A10.4_RP11.488I20.9_RP4.735C1.6	0.00459139	0.620608	0.665504	0.00535661
AC010084.1_RP11.336A10.4_RP13.30A9.2_RP4.735C1.6	0.0113281	0.620608	0.595989	0.0125359
AC010084.1_RP11.488I20.9_RP13.30A9.2_RP4.735C1.6	0.00835498	0.620608	0.619907	0.00943627
MORF4L2.AS1_RP11.697B24.1_RP13.30A9.2_RP4.735C1.6	0.000991668	0.620608	0.774096	0.00129594
AC007179.1_AC010084.1_CTD.2325B11.1_RP11.336A10.4_RP11.697B24.1	0.00177831	0.620608	0.736735	0.00222613
AC007179.1_MORF4L2.AS1_RP11.488I20.9_RP11.697B24.1_RP13.30A9.2	0.00404932	0.620608	0.675154	0.00474288
AC007179.1_RP11.336A10.4_RP11.488I20.9_RP11.697B24.1_RP13.30A9.2	0.00137068	0.620608	0.754295	0.00174461
AC007179.1_RP11.488I20.9_RP11.697B24.1_RP13.30A9.2_RP4.735C1.6	0.0013596	0.620608	0.752637	0.00174709
AC010084.1_MORF4L2.AS1_RP11.488I20.9_RP13.30A9.2_RP4.735C1.6	0.00142253	0.620608	0.749482	0.00182112
AC010084.1_RP11.336A10.4_RP11.488I20.9_RP11.697B24.1_RP13.30A9.2	0.0015485	0.620608	0.745108	0.00195884
AC010084.1_RP11.336A10.4_RP11.488I20.9_RP11.697B24.1_RP4.735C1.6	0.00254886	0.620608	0.71098	0.00310411
AC007179.1_AC010084.1_CTD.2325B11.1_RP11.336A10.4_RP11.488I20.9_RP4.735C1.6	0.00195302	0.620608	0.729034	0.00243654
AC007179.1_AC010084.1_CTD.2325B11.1_RP11.336A10.4_RP13.30A9.2_RP4.735C1.6	0.0105575	0.620608	0.601925	0.0117635
AC007179.1_AC010084.1_MORF4L2.AS1_RP11.336A10.4_RP13.30A9.2_RP4.735C1.6	0.00205603	0.620608	0.72524	0.00253521
AC007179.1_AC010084.1_RP11.336A10.4_RP11.488I20.9_RP13.30A9.2_RP4.735C1.6	0.00287122	0.620608	0.70275	0.00346656
AC007179.1_RP11.336A10.4_RP11.488I20.9_RP11.697B24.1_RP13.30A9.2_RP4.735C1.6	0.00110025	0.620608	0.767927	0.00143231
AC010084.1_CTD.2325B11.1_MORF4L2.AS1_RP11.488I20.9_RP11.697B24.1_RP4.735C1.6	0.00461486	0.620608	0.665114	0.00538241
AC010084.1_CTD.2325B11.1_MORF4L2.AS1_RP11.697B24.1_RP13.30A9.2_RP4.735C1.6	0.00151464	0.620608	0.74622	0.00191978
AC010084.1_MORF4L2.AS1_RP11.488I20.9_RP11.697B24.1_RP13.30A9.2_RP4.735C1.6	0.00170404	0.620608	0.737294	0.00214166
AC007179.1_AC010084.1_CTD.2325B11.1_RP11.336A10.4_RP11.488I20.9_RP11.697B24.1_RP4.735C1.6	0.00247874	0.620608	0.712888	0.0030364
AC007179.1_AC010084.1_LINC00648_MORF4L2.AS1_RP11.488I20.9_RP11.697B24.1_RP13.30A9.2	0.00187418	0.620608	0.727699	0.00233074
AC007179.1_LINC00648_MORF4L2.AS1_RP11.336A10.4_RP11.488I20.9_RP11.697B24.1_RP13.30A9.2	0.00112444	0.620608	0.765002	0.00146187
AC007179.1_AC010084.1_CTD.2325B11.1_RP11.336A10.4_RP11.488I20.9_RP11.697B24.1_RP13.30A9.2_RP4.735C1.6	0.002512	0.620608	0.71196	0.00307411
RP13.30A9.2	0.00732464	0.620608	0.635358	0.00828091
CTD.2325B11.1_RP11.697B24.1	0.0023592	0.620608	0.718148	0.00288485
AC007179.1_RP11.488I20.9_RP11.697B24.1	0.000603511	0.620608	0.805385	0.000831486
RP11.336A10.4_RP11.697B24.1_RP4.735C1.6	0.00345278	0.620608	0.691307	0.00414794
RP11.488I20.9_RP13.30A9.2_RP4.735C1.6	0.00125652	0.620608	0.757363	0.00162518
AC007179.1_AC010084.1_RP11.697B24.1_RP4.735C1.6	0.0266219	0.620608	0.522795	0.0284807
AC010084.1_CTD.2325B11.1_LINC00648_RP13.30A9.2	0.00491624	0.620608	0.659852	0.00571263
AC010084.1_CTD.2325B11.1_RP11.488I20.9_RP4.735C1.6	0.0095738	0.620608	0.609668	0.0107225
LINC00648_MORF4L2.AS1_RP11.336A10.4_RP13.30A9.2	0.000845855	0.620608	0.783059	0.00112697
AC007179.1_AC010084.1_LINC00648_RP11.336A10.4_RP13.30A9.2	0.0035252	0.620608	0.68891	0.0041928
AC007179.1_CTD.2325B11.1_LINC00648_MORF4L2.AS1_RP11.488I20.9	0.000346504	0.620608	0.837484	0.000502343
AC007179.1_CTD.2325B11.1_LINC00648_RP11.336A10.4_RP13.30A9.2	0.000812807	0.620608	0.787832	0.00109019
AC007179.1_CTD.2325B11.1_LINC00648_RP11.488I20.9_RP13.30A9.2	0.000901596	0.620608	0.780831	0.00119741
AC010084.1_CTD.2325B11.1_RP11.336A10.4_RP11.488I20.9_RP11.697B24.1	0.00104966	0.620608	0.769973	0.00137224
AC010084.1_LINC00648_MORF4L2.AS1_RP11.336A10.4_RP11.697B24.1	0.00733174	0.620608	0.629362	0.00831512
AC010084.1_LINC00648_RP11.336A10.4_RP11.697B24.1_RP13.30A9.2	0.00141581	0.620608	0.750533	0.00180503
AC010084.1_LINC00648_RP11.336A10.4_RP13.30A9.2_RP4.735C1.6	0.00307364	0.620608	0.697561	0.00369314
CTD.2325B11.1_LINC00648_MORF4L2.AS1_RP11.336A10.4_RP11.488I20.9	0.00191086	0.620608	0.727655	0.00236181
CTD.2325B11.1_LINC00648_MORF4L2.AS1_RP11.697B24.1_RP13.30A9.2	0.00109515	0.620608	0.767526	0.00142557
CTD.2325B11.1_LINC00648_RP11.336A10.4_RP11.488I20.9_RP13.30A9.2	0.00385617	0.620608	0.678232	0.0045514
CTD.2325B11.1_LINC00648_RP11.336A10.4_RP11.697B24.1_RP13.30A9.2	0.000596608	0.620608	0.80637	0.000820419
CTD.2325B11.1_LINC00648_RP11.488I20.9_RP13.30A9.2_RP4.735C1.6	0.000605724	0.620608	0.803802	0.000835204
AC007179.1_AC010084.1_LINC00648_MORF4L2.AS1_RP11.697B24.1_RP13.30A9.2	0.00262083	0.620608	0.704532	0.00317945
AC007179.1_AC010084.1_LINC00648_RP11.336A10.4_RP11.697B24.1_RP13.30A9.2	0.00643557	0.620608	0.640405	0.00735127
AC010084.1_CTD.2325B11.1_LINC00648_MORF4L2.AS1_RP11.336A10.4_RP11.697B24.1	0.00120446	0.620608	0.761001	0.00155601
AC010084.1_CTD.2325B11.1_LINC00648_MORF4L2.AS1_RP11.697B24.1_RP13.30A9.2	0.00320411	0.620608	0.691047	0.00383001
AC010084.1_LINC00648_MORF4L2.AS1_RP11.336A10.4_RP11.697B24.1_RP13.30A9.2	0.00733174	0.620608	0.629362	0.00831512
LINC00648_MORF4L2.AS1_RP11.336A10.4_RP11.488I20.9_RP11.697B24.1_RP4.735C1.6	0.000251705	0.620608	0.856797	0.000376319
LINC00648_MORF4L2.AS1_RP11.336A10.4_RP11.697B24.1_RP13.30A9.2_RP4.735C1.6	0.00132824	0.620608	0.750433	0.00169755
AC007179.1_AC010084.1_CTD.2325B11.1_LINC00648_MORF4L2.AS1_RP11.488I20.9_RP11.697B24.1	0.0029089	0.620608	0.698033	0.00350088
AC007179.1_AC010084.1_CTD.2325B11.1_LINC00648_MORF4L2.AS1_RP13.30A9.2_RP4.735C1.6	0.000662993	0.620608	0.798642	0.00090242
AC007179.1_AC010084.1_LINC00648_RP11.336A10.4_RP11.488I20.9_RP11.697B24.1_RP13.30A9.2	0.00078036	0.620608	0.789306	0.00104641
AC007179.1_AC010084.1_LINC00648_RP11.336A10.4_RP11.488I20.9_RP13.30A9.2_RP4.735C1.6	0.00190717	0.620608	0.731315	0.0023739
AC007179.1_CTD.2325B11.1_LINC00648_MORF4L2.AS1_RP11.488I20.9_RP11.697B24.1_RP4.735C1.6	0.000433359	0.620608	0.82359	0.000617198
AC007179.1_CTD.2325B11.1_LINC00648_MORF4L2.AS1_RP11.488I20.9_RP13.30A9.2_RP4.735C1.6	0.00243659	0.620608	0.70932	0.0029831
AC010084.1_CTD.2325B11.1_LINC00648_MORF4L2.AS1_RP11.336A10.4_RP11.488I20.9_RP11.697B24.1	0.00308205	0.620608	0.694102	0.0036937
CTD.2325B11.1_LINC00648_MORF4L2.AS1_RP11.336A10.4_RP11.488I20.9_RP11.697B24.1_RP13.30A9.2	0.000562068	0.620608	0.811448	0.000772386
AC007179.1_CTD.2325B11.1_LINC00648_MORF4L2.AS1_RP11.336A10.4_RP11.488I20.9_RP11.697B24.1_RP4.735C1.6	0.00244343	0.620608	0.710446	0.00297783
AC010084.1_CTD.2325B11.1_LINC00648_MORF4L2.AS1_RP11.336A10.4_RP11.488I20.9_RP11.697B24.1_RP4.735C1.6	0.00102203	0.620608	0.772064	0.00133812
AC010084.1_CTD.2325B11.1_LINC00648_MORF4L2.AS1_RP11.488I20.9_RP11.697B24.1_RP13.30A9.2_RP4.735C1.6	0.00285685	0.620608	0.699018	0.00344295
RP11.336A10.4_RP4.735C1.6	0.00933035	0.620608	0.616508	0.0105124
CTD.2325B11.1_RP11.697B24.1_RP4.735C1.6	0.00409573	0.620608	0.673888	0.00483204
RP11.336A10.4_RP13.30A9.2_RP4.735C1.6	0.0222146	0.620608	0.540827	0.023861
AC007179.1_CTD.2325B11.1_RP11.697B24.1_RP4.735C1.6	0.00290204	0.620608	0.699914	0.00350906
AC007179.1_CTD.2325B11.1_RP13.30A9.2_RP4.735C1.6	0.00103533	0.620608	0.772126	0.00135438
AC010084.1_RP11.697B24.1_RP13.30A9.2_RP4.735C1.6	0.0161552	0.620608	0.566181	0.017678
CTD.2325B11.1_MORF4L2.AS1_RP11.488I20.9_RP11.697B24.1	0.0020086	0.620608	0.73029	0.00247687
CTD.2325B11.1_MORF4L2.AS1_RP11.488I20.9_RP13.30A9.2	0.00165368	0.620608	0.742572	0.00206956
CTD.2325B11.1_MORF4L2.AS1_RP11.488I20.9_RP4.735C1.6	0.00115682	0.620608	0.763808	0.00149934
CTD.2325B11.1_RP11.488I20.9_RP11.697B24.1_RP13.30A9.2	0.00511312	0.620608	0.658675	0.00591807
RP11.336A10.4_RP11.697B24.1_RP13.30A9.2_RP4.735C1.6	0.00356464	0.620608	0.68786	0.00427064
AC007179.1_AC010084.1_MORF4L2.AS1_RP11.488I20.9_RP11.697B24.1	0.00165463	0.620608	0.739789	0.00208356
AC007179.1_AC010084.1_RP11.336A10.4_RP11.488I20.9_RP4.735C1.6	0.00376127	0.620608	0.683751	0.00445549
AC007179.1_AC010084.1_RP11.697B24.1_RP13.30A9.2_RP4.735C1.6	0.00730791	0.620608	0.633561	0.00835738
AC010084.1_CTD.2325B11.1_LINC00648_RP13.30A9.2_RP4.735C1.6	0.00105589	0.620608	0.768587	0.00138561
AC010084.1_CTD.2325B11.1_MORF4L2.AS1_RP11.488I20.9_RP11.697B24.1	0.00503656	0.620608	0.658709	0.00581901
AC010084.1_CTD.2325B11.1_RP11.336A10.4_RP11.697B24.1_RP13.30A9.2	0.00537639	0.620608	0.654655	0.00620825
AC010084.1_CTD.2325B11.1_RP11.488I20.9_RP13.30A9.2_RP4.735C1.6	0.0030329	0.620608	0.698889	0.00365965
AC010084.1_LINC00648_RP11.336A10.4_RP11.488I20.9_RP11.697B24.1	0.000732179	0.620608	0.792154	0.000988324
AC010084.1_LINC00648_RP11.336A10.4_RP11.488I20.9_RP4.735C1.6	0.00179895	0.620608	0.734469	0.00224989
AC010084.1_MORF4L2.AS1_RP11.488I20.9_RP11.697B24.1_RP4.735C1.6	0.00118415	0.620608	0.760711	0.0015402
AC010084.1_MORF4L2.AS1_RP11.697B24.1_RP13.30A9.2_RP4.735C1.6	0.00864199	0.620608	0.616649	0.00974366
CTD.2325B11.1_LINC00648_RP11.336A10.4_RP13.30A9.2_RP4.735C1.6	0.00446715	0.620608	0.666689	0.00524165
AC007179.1_AC010084.1_LINC00648_RP11.336A10.4_RP11.488I20.9_RP11.697B24.1	0.00360241	0.620608	0.683065	0.00427153
AC007179.1_AC010084.1_MORF4L2.AS1_RP11.336A10.4_RP11.697B24.1_RP4.735C1.6	0.00162213	0.620608	0.742228	0.00204489
AC007179.1_AC010084.1_MORF4L2.AS1_RP11.697B24.1_RP13.30A9.2_RP4.735C1.6	0.00464566	0.620608	0.667186	0.00544976
AC007179.1_AC010084.1_RP11.336A10.4_RP11.488I20.9_RP11.697B24.1_RP4.735C1.6	0.00634823	0.620608	0.641349	0.007258
AC007179.1_CTD.2325B11.1_LINC00648_RP11.336A10.4_RP13.30A9.2_RP4.735C1.6	0.00385667	0.620608	0.678621	0.00457013
AC007179.1_CTD.2325B11.1_LINC00648_RP11.697B24.1_RP13.30A9.2_RP4.735C1.6	0.000497408	0.620608	0.816979	0.000698901
AC010084.1_CTD.2325B11.1_RP11.488I20.9_RP11.697B24.1_RP13.30A9.2_RP4.735C1.6	0.00625545	0.620608	0.642187	0.00718167
CTD.2325B11.1_LINC00648_MORF4L2.AS1_RP11.336A10.4_RP11.488I20.9_RP13.30A9.2	0.00191086	0.620608	0.727655	0.00236181
AC007179.1_AC010084.1_LINC00648_MORF4L2.AS1_RP11.336A10.4_RP11.488I20.9_RP11.697B24.1	0.000503361	0.620608	0.815438	0.00070312
AC007179.1_AC010084.1_LINC00648_MORF4L2.AS1_RP11.336A10.4_RP11.488I20.9_RP13.30A9.2	0.00363154	0.620608	0.681791	0.00430534
AC007179.1_AC010084.1_LINC00648_MORF4L2.AS1_RP11.336A10.4_RP11.697B24.1_RP13.30A9.2	0.00156106	0.620608	0.743396	0.00197532
CTD.2325B11.1_LINC00648_MORF4L2.AS1_RP11.336A10.4_RP11.697B24.1_RP13.30A9.2_RP4.735C1.6	0.00244343	0.620608	0.710446	0.00297783
AC007179.1_AC010084.1_CTD.2325B11.1_LINC00648_MORF4L2.AS1_RP11.336A10.4_RP11.488I20.9_RP11.697B24.1	0.00151701	0.620608	0.746433	0.00192289
AC007179.1_AC010084.1_CTD.2325B11.1_LINC00648_MORF4L2.AS1_RP11.488I20.9_RP11.697B24.1_RP13.30A9.2	0.000924563	0.620608	0.778191	0.0012214
AC010084.1_CTD.2325B11.1_LINC00648_MORF4L2.AS1_RP11.336A10.4_RP11.488I20.9_RP11.697B24.1_RP13.30A9.2	0.00308205	0.620608	0.694102	0.0036937
CTD.2325B11.1_LINC00648_MORF4L2.AS1_RP11.336A10.4_RP11.488I20.9_RP11.697B24.1_RP13.30A9.2_RP4.735C1.6	0.000719298	0.620608	0.794148	0.000971833
AC007179.1_AC010084.1_CTD.2325B11.1_LINC00648_MORF4L2.AS1_RP11.488I20.9_RP11.697B24.1_RP13.30A9.2_RP4.735C1.6	0.00285685	0.620608	0.699018	0.00344295
AC007179.1_CTD.2325B11.1_LINC00648_MORF4L2.AS1_RP11.336A10.4_RP11.488I20.9_RP11.697B24.1_RP13.30A9.2_RP4.735C1.6	0.000899518	0.620608	0.78011	0.00119143
MORF4L2.AS1	0.0102949	0.602889	0.604386	0.0114046
RP4.735C1.6	0.0052898	0.602889	0.654954	0.00616158
AC007179.1_AC010084.1_MORF4L2.AS1_RP4.735C1.6	0.0167353	0.602889	0.563103	0.0182275
LINC00648	0.00248734	0.602889	0.708679	0.00302813
LINC00648_RP11.697B24.1	0.0074893	0.602889	0.625644	0.0084684
LINC00648_RP11.697B24.1_RP4.735C1.6	0.00921306	0.602889	0.609177	0.0103323
AC007179.1_AC010084.1_LINC00648_RP11.697B24.1	0.031413	0.602889	0.505218	0.0332712
AC007179.1_LINC00648_RP11.336A10.4_RP4.735C1.6	0.0395522	0.602889	0.484661	0.0415141
AC007179.1_LINC00648_RP11.336A10.4_RP11.697B24.1_RP4.735C1.6	0.0203214	0.602889	0.545419	0.0219043
AC007179.1_LINC00648_RP11.336A10.4_RP13.30A9.2_RP4.735C1.6	0.030856	0.602889	0.507783	0.032684
LINC00648_RP4.735C1.6	0.00780908	0.602889	0.621995	0.00883956
AC007179.1_AC010084.1_LINC00648_RP11.336A10.4_RP4.735C1.6	0.0102206	0.602889	0.604614	0.0113702
AC007179.1_AC010084.1_LINC00648_RP11.336A10.4_RP11.488I20.9_RP4.735C1.6	0.00668431	0.602889	0.63742	0.00761856
AC007179.1_RP11.488I20.9_RP4.735C1.6	0.0221933	0.602889	0.537585	0.0239048
AC007179.1_MORF4L2.AS1_RP11.488I20.9_RP11.697B24.1	0.00374865	0.602889	0.680898	0.00441266
AC007179.1_RP11.336A10.4	0.0194233	0.602889	0.552729	0.0209197
LINC00648_RP11.336A10.4	0.0113625	0.602889	0.593194	0.0125571
AC007179.1_LINC00648_RP13.30A9.2	0.00977615	0.602889	0.604442	0.0109291
LINC00648_MORF4L2.AS1_RP11.697B24.1	0.00433968	0.602889	0.666499	0.00507245
LINC00648_RP11.488I20.9_RP4.735C1.6	0.00299293	0.602889	0.695195	0.00361014
AC007179.1_AC010084.1_LINC00648_RP11.336A10.4	0.00643557	0.602889	0.640405	0.00735127
AC007179.1_CTD.2325B11.1_LINC00648_RP11.488I20.9	0.00179984	0.602889	0.731196	0.00225299
AC007179.1_LINC00648_RP11.336A10.4_RP11.488I20.9	0.0120398	0.602889	0.589384	0.0132609
AC007179.1_LINC00648_RP11.336A10.4_RP13.30A9.2	0.00748966	0.602889	0.62881	0.00848009
AC010084.1_LINC00648_RP11.336A10.4_RP4.735C1.6	0.0231886	0.602889	0.53283	0.0247785
AC007179.1_AC010084.1_CTD.2325B11.1_LINC00648_RP11.488I20.9	0.00976648	0.602889	0.605341	0.0108783
AC007179.1_AC010084.1_LINC00648_RP11.336A10.4_RP11.697B24.1	0.0215107	0.602889	0.539941	0.0230599
AC007179.1_CTD.2325B11.1_LINC00648_RP11.488I20.9_RP11.697B24.1	0.00270608	0.602889	0.702903	0.00328552
AC007179.1_CTD.2325B11.1_LINC00648_RP11.488I20.9_RP4.735C1.6	0.00265817	0.602889	0.7042	0.00323185
AC007179.1_LINC00648_RP11.336A10.4_RP11.488I20.9_RP4.735C1.6	0.0245325	0.602889	0.528824	0.0262275
AC007179.1_LINC00648_RP11.488I20.9_RP13.30A9.2_RP4.735C1.6	0.00851515	0.602889	0.614984	0.00959292
LINC00648_MORF4L2.AS1_RP11.336A10.4_RP11.697B24.1_RP4.735C1.6	0.00132824	0.602889	0.750433	0.00169755
AC007179.1_CTD.2325B11.1_LINC00648_MORF4L2.AS1_RP11.336A10.4_RP4.735C1.6	0.00341671	0.602889	0.687499	0.00408182
CTD.2325B11.1_LINC00648_MORF4L2.AS1_RP11.488I20.9_RP11.697B24.1_RP4.735C1.6	0.0012896	0.602889	0.75188	0.00165925
AC007179.1_LINC00648_RP11.488I20.9_RP11.697B24.1_RP13.30A9.2_RP4.735C1.6	0.00208472	0.602889	0.7199	0.00258237
AC007179.1_RP11.488I20.9	0.0109348	0.602889	0.600954	0.0121086
MORF4L2.AS1_RP11.336A10.4	0.00599793	0.602889	0.646906	0.00685288
AC007179.1_RP13.30A9.2_RP4.735C1.6	0.00840175	0.602889	0.619927	0.00951494
AC010084.1_MORF4L2.AS1_RP13.30A9.2	0.00683308	0.602889	0.63554	0.00777888
AC010084.1_CTD.2325B11.1_RP13.30A9.2_RP4.735C1.6	0.00984825	0.602889	0.607703	0.0110528
MORF4L2.AS1_RP11.336A10.4_RP11.697B24.1_RP13.30A9.2	0.00763686	0.602889	0.628479	0.0085995
RP11.336A10.4_RP11.488I20.9_RP13.30A9.2_RP4.735C1.6	0.0159652	0.602889	0.565418	0.0173952
AC007179.1_AC010084.1_CTD.2325B11.1_RP11.336A10.4_RP4.735C1.6	0.0105575	0.602889	0.601925	0.0117635
AC007179.1_AC010084.1_CTD.2325B11.1_RP13.30A9.2_RP4.735C1.6	0.0114719	0.602889	0.595913	0.0127711
RP11.336A10.4	0.00860947	0.602889	0.619819	0.00966441
LINC00648_MORF4L2.AS1	0.00226681	0.602889	0.714443	0.00277909
AC007179.1_RP11.336A10.4_RP11.697B24.1	0.0238044	0.602889	0.532069	0.0253217
AC010084.1_LINC00648_RP11.697B24.1	0.00403659	0.602889	0.674627	0.00475013
LINC00648_RP11.336A10.4_RP13.30A9.2	0.0113625	0.602889	0.593194	0.0125571
LINC00648_RP13.30A9.2_RP4.735C1.6	0.00358051	0.602889	0.682385	0.00426524
AC010084.1_LINC00648_RP11.488I20.9_RP11.697B24.1	0.00332416	0.602889	0.688563	0.00396358
AC010084.1_MORF4L2.AS1_RP11.697B24.1_RP4.735C1.6	0.0113847	0.602889	0.594683	0.0126431
CTD.2325B11.1_LINC00648_MORF4L2.AS1_RP11.697B24.1	0.0029829	0.602889	0.696592	0.00358243
CTD.2325B11.1_LINC00648_MORF4L2.AS1_RP4.735C1.6	0.00633525	0.602889	0.63759	0.00726094
CTD.2325B11.1_LINC00648_RP11.488I20.9_RP13.30A9.2	0.00834435	0.602889	0.617388	0.00940866
LINC00648_RP11.336A10.4_RP11.697B24.1_RP13.30A9.2	0.00433315	0.602889	0.670128	0.00507517
AC007179.1_AC010084.1_CTD.2325B11.1_RP11.488I20.9_RP4.735C1.6	0.0152577	0.602889	0.569122	0.016664
AC007179.1_AC010084.1_RP11.488I20.9_RP11.697B24.1_RP4.735C1.6	0.0102719	0.602889	0.60266	0.0115087
AC007179.1_CTD.2325B11.1_LINC00648_MORF4L2.AS1_RP4.735C1.6	0.00164953	0.602889	0.736242	0.00208044
AC007179.1_CTD.2325B11.1_LINC00648_RP11.336A10.4_RP4.735C1.6	0.00886934	0.602889	0.612918	0.00996562
AC007179.1_LINC00648_RP11.336A10.4_RP11.697B24.1_RP13.30A9.2	0.00479085	0.602889	0.662358	0.00557462
AC010084.1_CTD.2325B11.1_LINC00648_RP11.336A10.4_RP11.488I20.9	0.00294805	0.602889	0.697471	0.00354482
CTD.2325B11.1_LINC00648_MORF4L2.AS1_RP11.336A10.4_RP4.735C1.6	0.012187	0.602889	0.588821	0.0134165
CTD.2325B11.1_LINC00648_MORF4L2.AS1_RP11.488I20.9_RP4.735C1.6	0.00156323	0.602889	0.739262	0.00197273
LINC00648_MORF4L2.AS1_RP11.488I20.9_RP13.30A9.2_RP4.735C1.6	0.000550124	0.602889	0.804404	0.000760225
LINC00648_RP11.336A10.4_RP11.697B24.1_RP13.30A9.2_RP4.735C1.6	0.013108	0.602889	0.581082	0.0144284
AC007179.1_AC010084.1_LINC00648_RP11.336A10.4_RP13.30A9.2_RP4.735C1.6	0.0120382	0.602889	0.591655	0.0132767
AC007179.1_CTD.2325B11.1_LINC00648_MORF4L2.AS1_RP11.488I20.9_RP4.735C1.6	0.00243659	0.602889	0.70932	0.0029831
AC007179.1_LINC00648_RP11.336A10.4_RP11.488I20.9_RP11.697B24.1_RP13.30A9.2	0.0106024	0.602889	0.59895	0.0117584
CTD.2325B11.1_LINC00648_MORF4L2.AS1_RP11.336A10.4_RP13.30A9.2_RP4.735C1.6	0.00381308	0.602889	0.680232	0.00450366
LINC00648_MORF4L2.AS1_RP11.488I20.9_RP11.697B24.1_RP13.30A9.2_RP4.735C1.6	0.00094893	0.602889	0.771199	0.00124807
AC010084.1	0.0332755	0.602889	0.500148	0.0351653
MORF4L2.AS1_RP11.697B24.1	0.00665805	0.602889	0.637627	0.0075629
AC007179.1_AC010084.1_RP13.30A9.2	0.0466026	0.602889	0.468132	0.0486661
AC010084.1_CTD.2325B11.1_MORF4L2.AS1	0.0208542	0.602889	0.542749	0.0223116
AC010084.1_RP11.336A10.4_RP13.30A9.2	0.00741197	0.602889	0.629614	0.00839688
AC010084.1_RP11.488I20.9_RP13.30A9.2	0.0181115	0.602889	0.554223	0.019634
AC010084.1_RP13.30A9.2_RP4.735C1.6	0.0505245	0.602889	0.459744	0.0527654
MORF4L2.AS1_RP11.697B24.1_RP13.30A9.2	0.00419348	0.602889	0.672684	0.00490063
AC007179.1_AC010084.1_RP11.336A10.4_RP13.30A9.2	0.0325225	0.602889	0.502921	0.0342881
AC007179.1_AC010084.1_RP13.30A9.2_RP4.735C1.6	0.0243415	0.602889	0.530892	0.0261397
AC007179.1_RP11.336A10.4_RP11.488I20.9_RP4.735C1.6	0.0223746	0.602889	0.536759	0.0240088
AC007179.1_RP11.488I20.9_RP11.697B24.1_RP4.735C1.6	0.0045769	0.602889	0.665072	0.00538346
AC010084.1_CTD.2325B11.1_MORF4L2.AS1_RP13.30A9.2	0.0224504	0.602889	0.536477	0.0239431
AC010084.1_CTD.2325B11.1_RP11.336A10.4_RP4.735C1.6	0.0222047	0.602889	0.53678	0.0238402
AC010084.1_RP11.488I20.9_RP11.697B24.1_RP13.30A9.2	0.0137832	0.602889	0.577187	0.0151367
MORF4L2.AS1_RP11.336A10.4_RP11.488I20.9_RP4.735C1.6	0.00533739	0.602889	0.653921	0.00614516
AC007179.1_AC010084.1_CTD.2325B11.1_RP11.488I20.9_RP13.30A9.2	0.0059287	0.602889	0.64657	0.0068064
AC007179.1_AC010084.1_CTD.2325B11.1_RP11.697B24.1_RP13.30A9.2	0.0047231	0.602889	0.662965	0.00552079
AC007179.1_AC010084.1_MORF4L2.AS1_RP11.336A10.4_RP4.735C1.6	0.00851831	0.602889	0.618873	0.00953803
AC007179.1_AC010084.1_MORF4L2.AS1_RP13.30A9.2_RP4.735C1.6	0.0167353	0.602889	0.563103	0.0182275
AC007179.1_AC010084.1_RP11.336A10.4_RP11.697B24.1_RP13.30A9.2	0.0223756	0.602889	0.536116	0.0239472
AC007179.1_AC010084.1_RP11.488I20.9_RP11.697B24.1_RP13.30A9.2	0.00271621	0.602889	0.702307	0.00329912
AC010084.1_CTD.2325B11.1_RP11.336A10.4_RP13.30A9.2_RP4.735C1.6	0.01345	0.602889	0.582205	0.014796
AC010084.1_CTD.2325B11.1_RP11.697B24.1_RP13.30A9.2_RP4.735C1.6	0.0119246	0.602889	0.592452	0.0131988
AC007179.1_AC010084.1_CTD.2325B11.1_RP11.697B24.1_RP13.30A9.2_RP4.735C1.6	0.00676278	0.602889	0.637031	0.00775913
AC010084.1_CTD.2325B11.1_RP11.336A10.4_RP11.488I20.9_RP11.697B24.1_RP4.735C1.6	0.00847273	0.602889	0.61938	0.00955481
AC010084.1_LINC00648_MORF4L2.AS1_RP11.336A10.4_RP11.488I20.9_RP11.697B24.1	0.00746862	0.602889	0.62566	0.0084469
AC007179.1_AC010084.1_CTD.2325B11.1_RP11.488I20.9_RP11.697B24.1_RP13.30A9.2_RP4.735C1.6	0.00876258	0.602889	0.616875	0.00986257
AC007179.1_AC010084.1_RP11.336A10.4_RP11.488I20.9_RP11.697B24.1_RP13.30A9.2_RP4.735C1.6	0.0209765	0.602889	0.541757	0.0225111
AC007179.1_CTD.2325B11.1_LINC00648_RP11.336A10.4_RP11.488I20.9_RP13.30A9.2_RP4.735C1.6	0.00280907	0.602889	0.701348	0.00340245
LINC00648_RP13.30A9.2	0.00266814	0.602889	0.703726	0.0032318
AC010084.1_RP11.697B24.1_RP4.735C1.6	0.0453023	0.602889	0.470386	0.047483
CTD.2325B11.1_RP11.488I20.9_RP11.697B24.1	0.00511312	0.602889	0.658675	0.00591807
RP11.488I20.9_RP11.697B24.1_RP4.735C1.6	0.00646078	0.602889	0.63669	0.00739423
AC010084.1_CTD.2325B11.1_RP11.697B24.1_RP13.30A9.2	0.0170332	0.602889	0.559648	0.0184506
AC010084.1_LINC00648_RP11.336A10.4_RP11.697B24.1	0.00492431	0.602889	0.659678	0.005722
CTD.2325B11.1_LINC00648_RP11.336A10.4_RP11.488I20.9	0.00369286	0.602889	0.681913	0.00437089
CTD.2325B11.1_LINC00648_RP11.336A10.4_RP11.697B24.1	0.00300323	0.602889	0.697209	0.00360607
CTD.2325B11.1_LINC00648_RP11.336A10.4_RP13.30A9.2	0.00299759	0.602889	0.696981	0.00360105
CTD.2325B11.1_LINC00648_RP11.336A10.4_RP4.735C1.6	0.0152236	0.602889	0.569365	0.0166309
AC007179.1_AC010084.1_LINC00648_RP11.336A10.4_RP11.488I20.9	0.00403911	0.602889	0.674709	0.0047522
AC007179.1_AC010084.1_RP11.336A10.4_RP13.30A9.2_RP4.735C1.6	0.0153749	0.602889	0.57056	0.0168116
AC007179.1_CTD.2325B11.1_LINC00648_RP11.336A10.4_RP11.488I20.9	0.00297002	0.602889	0.697346	0.00356876
CTD.2325B11.1_LINC00648_MORF4L2.AS1_RP11.488I20.9_RP13.30A9.2	0.00298602	0.602889	0.696409	0.00358626
CTD.2325B11.1_LINC00648_MORF4L2.AS1_RP13.30A9.2_RP4.735C1.6	0.00243659	0.602889	0.70932	0.0029831
CTD.2325B11.1_LINC00648_RP11.336A10.4_RP11.488I20.9_RP11.697B24.1	0.00263216	0.602889	0.705702	0.00318987
CTD.2325B11.1_LINC00648_RP11.336A10.4_RP11.697B24.1_RP4.735C1.6	0.00900849	0.602889	0.612438	0.0101135
LINC00648_RP11.488I20.9_RP11.697B24.1_RP13.30A9.2_RP4.735C1.6	0.0029264	0.602889	0.696251	0.00353638
AC007179.1_AC010084.1_CTD.2325B11.1_LINC00648_RP11.488I20.9_RP13.30A9.2	0.00221386	0.602889	0.716655	0.00271807
AC007179.1_AC010084.1_LINC00648_RP11.336A10.4_RP11.488I20.9_RP13.30A9.2	0.00403911	0.602889	0.674709	0.0047522
AC007179.1_CTD.2325B11.1_LINC00648_RP11.336A10.4_RP11.488I20.9_RP11.697B24.1	0.00172544	0.602889	0.734138	0.00215863
AC007179.1_CTD.2325B11.1_LINC00648_RP11.336A10.4_RP11.488I20.9_RP4.735C1.6	0.00280907	0.602889	0.701348	0.00340245
AC007179.1_CTD.2325B11.1_LINC00648_RP11.488I20.9_RP13.30A9.2_RP4.735C1.6	0.00265817	0.602889	0.7042	0.00323185
CTD.2325B11.1_LINC00648_MORF4L2.AS1_RP11.336A10.4_RP11.488I20.9_RP4.735C1.6	0.0107011	0.602889	0.598585	0.0118603
CTD.2325B11.1_LINC00648_RP11.336A10.4_RP11.488I20.9_RP11.697B24.1_RP13.30A9.2	0.00275322	0.602889	0.701993	0.00332624
CTD.2325B11.1_LINC00648_RP11.336A10.4_RP11.488I20.9_RP11.697B24.1_RP4.735C1.6	0.00752528	0.602889	0.625136	0.0085357
LINC00648_MORF4L2.AS1_RP11.336A10.4_RP11.488I20.9_RP13.30A9.2_RP4.735C1.6	0.00168065	0.602889	0.735267	0.00210758
AC007179.1_CTD.2325B11.1_LINC00648_MORF4L2.AS1_RP11.336A10.4_RP11.488I20.9_RP4.735C1.6	0.00398581	0.602889	0.676248	0.00469334
AC007179.1_CTD.2325B11.1_LINC00648_MORF4L2.AS1_RP11.336A10.4_RP11.697B24.1_RP4.735C1.6	0.00885417	0.602889	0.61392	0.00994884
AC007179.1_CTD.2325B11.1_LINC00648_MORF4L2.AS1_RP11.336A10.4_RP13.30A9.2_RP4.735C1.6	0.00341671	0.602889	0.687499	0.00408182
AC007179.1_CTD.2325B11.1_LINC00648_RP11.336A10.4_RP11.488I20.9_RP11.697B24.1_RP13.30A9.2	0.0029024	0.602889	0.698487	0.00349264
AC007179.1_CTD.2325B11.1_LINC00648_RP11.336A10.4_RP11.488I20.9_RP11.697B24.1_RP4.735C1.6	0.00937499	0.602889	0.608617	0.010501
AC007179.1_LINC00648_MORF4L2.AS1_RP11.336A10.4_RP11.488I20.9_RP13.30A9.2_RP4.735C1.6	0.00210195	0.602889	0.71983	0.00259174
AC007179.1_CTD.2325B11.1_LINC00648_MORF4L2.AS1_RP11.336A10.4_RP11.488I20.9_RP13.30A9.2_RP4.735C1.6	0.00398581	0.602889	0.676248	0.00469334
AC007179.1_CTD.2325B11.1_LINC00648_MORF4L2.AS1_RP11.336A10.4_RP11.697B24.1_RP13.30A9.2_RP4.735C1.6	0.00921535	0.602889	0.610095	0.0103311
AC007179.1_RP11.336A10.4_RP11.488I20.9_RP11.697B24.1	0.00363298	0.602889	0.683946	0.00428829
AC010084.1_RP11.336A10.4	0.00789614	0.602889	0.624798	0.00891215
RP11.336A10.4_RP13.30A9.2	0.00959631	0.602889	0.610417	0.0107076
RP11.697B24.1_RP4.735C1.6	0.00520304	0.602889	0.655439	0.00606969
AC007179.1_RP11.336A10.4_RP13.30A9.2	0.0153684	0.602889	0.572464	0.0167347
AC010084.1_CTD.2325B11.1_RP11.336A10.4	0.00461904	0.602889	0.664825	0.00538739
AC010084.1_CTD.2325B11.1_RP13.30A9.2	0.0207266	0.602889	0.542938	0.0222555
AC010084.1_RP11.336A10.4_RP11.697B24.1	0.00636396	0.602889	0.641256	0.00727446
AC010084.1_RP11.488I20.9_RP11.697B24.1	0.0142357	0.602889	0.574571	0.015608
AC007179.1_AC010084.1_CTD.2325B11.1_RP4.735C1.6	0.0268659	0.602889	0.520033	0.0287083
AC007179.1_LINC00648_MORF4L2.AS1_RP4.735C1.6	0.00174714	0.602889	0.733895	0.00218167
AC007179.1_RP11.336A10.4_RP11.697B24.1_RP13.30A9.2	0.0188302	0.602889	0.551845	0.0202336
AC010084.1_CTD.2325B11.1_MORF4L2.AS1_RP11.488I20.9	0.0182326	0.602889	0.55421	0.0196227
AC010084.1_CTD.2325B11.1_RP11.336A10.4_RP11.697B24.1	0.00560357	0.602889	0.651006	0.00645449
AC010084.1_LINC00648_RP11.697B24.1_RP13.30A9.2	0.00442435	0.602889	0.668172	0.00517452
AC010084.1_MORF4L2.AS1_RP11.488I20.9_RP4.735C1.6	0.00370997	0.602889	0.680482	0.00440802
AC010084.1_RP11.336A10.4_RP11.697B24.1_RP13.30A9.2	0.00611648	0.602889	0.644642	0.00700743
AC010084.1_RP11.336A10.4_RP11.697B24.1_RP4.735C1.6	0.00848896	0.602889	0.619076	0.00954129
MORF4L2.AS1_RP11.336A10.4_RP13.30A9.2_RP4.735C1.6	0.00735685	0.602889	0.63108	0.00830413
MORF4L2.AS1_RP11.488I20.9_RP13.30A9.2_RP4.735C1.6	0.00663965	0.602889	0.63525	0.00752952
RP11.336A10.4_RP11.488I20.9_RP11.697B24.1_RP4.735C1.6	0.00460313	0.602889	0.667258	0.00541033
RP11.488I20.9_RP11.697B24.1_RP13.30A9.2_RP4.735C1.6	0.00230971	0.602889	0.713664	0.00283736
AC007179.1_AC010084.1_CTD.2325B11.1_MORF4L2.AS1_RP11.697B24.1	0.00485217	0.602889	0.661368	0.00561989
AC007179.1_AC010084.1_CTD.2325B11.1_RP11.697B24.1_RP4.735C1.6	0.00745471	0.602889	0.629619	0.0085035
AC007179.1_LINC00648_RP11.336A10.4_RP11.488I20.9_RP13.30A9.2	0.0112037	0.602889	0.59411	0.0123911
AC010084.1_CTD.2325B11.1_MORF4L2.AS1_RP11.488I20.9_RP13.30A9.2	0.00718255	0.602889	0.632549	0.00811938
AC010084.1_CTD.2325B11.1_MORF4L2.AS1_RP11.697B24.1_RP13.30A9.2	0.0282192	0.602889	0.515824	0.0298173
AC010084.1_CTD.2325B11.1_MORF4L2.AS1_RP11.697B24.1_RP4.735C1.6	0.00520675	0.602889	0.656274	0.00602573
AC010084.1_CTD.2325B11.1_RP11.336A10.4_RP11.488I20.9_RP4.735C1.6	0.00866761	0.602889	0.6171	0.00976378
AC010084.1_LINC00648_RP11.488I20.9_RP11.697B24.1_RP13.30A9.2	0.00758742	0.602889	0.625251	0.00857055
MORF4L2.AS1_RP11.336A10.4_RP11.488I20.9_RP13.30A9.2_RP4.735C1.6	0.0101864	0.602889	0.601767	0.0112805
AC007179.1_AC010084.1_CTD.2325B11.1_RP11.488I20.9_RP13.30A9.2_RP4.735C1.6	0.00609164	0.602889	0.645197	0.00700367
AC007179.1_AC010084.1_RP11.336A10.4_RP11.697B24.1_RP13.30A9.2_RP4.735C1.6	0.0109072	0.602889	0.598769	0.0121373
AC007179.1_CTD.2325B11.1_LINC00648_RP11.336A10.4_RP11.488I20.9_RP13.30A9.2	0.00450561	0.602889	0.66747	0.00526191
CTD.2325B11.1_LINC00648_RP11.336A10.4_RP11.488I20.9_RP13.30A9.2_RP4.735C1.6	0.0157834	0.602889	0.565861	0.0172132
CTD.2325B11.1_LINC00648_RP11.336A10.4_RP11.697B24.1_RP13.30A9.2_RP4.735C1.6	0.00937499	0.602889	0.608617	0.010501
LINC00648_RP11.336A10.4_RP11.488I20.9_RP11.697B24.1_RP13.30A9.2_RP4.735C1.6	0.00384636	0.602889	0.678222	0.00454228
AC010084.1_LINC00648_MORF4L2.AS1_RP11.336A10.4_RP11.488I20.9_RP11.697B24.1_RP13.30A9.2	0.00746862	0.602889	0.62566	0.0084469
CTD.2325B11.1_LINC00648_MORF4L2.AS1_RP11.336A10.4_RP11.488I20.9_RP13.30A9.2_RP4.735C1.6	0.0111154	0.602889	0.595041	0.0122957
CTD.2325B11.1_LINC00648_RP11.336A10.4_RP11.488I20.9_RP11.697B24.1_RP13.30A9.2_RP4.735C1.6	0.00298483	0.602889	0.695681	0.00359995
AC007179.1_CTD.2325B11.1_LINC00648_RP11.336A10.4_RP11.488I20.9_RP11.697B24.1_RP13.30A9.2_RP4.735C1.6	0.00937499	0.602889	0.608617	0.010501
MORF4L2.AS1_RP11.697B24.1_RP4.735C1.6	0.0235068	0.58517	0.530262	0.0249992
AC007179.1_LINC00648	0.0327408	0.58517	0.499637	0.0345919
AC007179.1_AC010084.1_LINC00648	0.075081	0.58517	0.417347	0.0772721
AC007179.1_LINC00648_RP11.488I20.9	0.0220175	0.58517	0.535867	0.0235622
AC007179.1_LINC00648_RP11.488I20.9_RP11.697B24.1_RP4.735C1.6	0.00711899	0.58517	0.628949	0.00810253
AC007179.1_AC010084.1_RP4.735C1.6	0.0455587	0.58517	0.469856	0.0477402
AC007179.1_LINC00648_RP11.336A10.4	0.0207809	0.58517	0.542848	0.0223111
AC007179.1_AC010084.1_CTD.2325B11.1_LINC00648	0.00953918	0.58517	0.607225	0.0106385
AC007179.1_AC010084.1_LINC00648_MORF4L2.AS1	0.0320765	0.58517	0.501863	0.033817
AC007179.1_LINC00648_RP11.488I20.9_RP11.697B24.1	0.00426236	0.58517	0.667873	0.00498812
LINC00648_RP11.336A10.4_RP4.735C1.6	0.0187866	0.58517	0.551317	0.0203222
MORF4L2.AS1_RP11.488I20.9	0.0134353	0.58517	0.581017	0.0146591
AC010084.1_LINC00648	0.019575	0.58517	0.547601	0.0210738
LINC00648_MORF4L2.AS1_RP11.488I20.9	0.0195387	0.58517	0.545701	0.0210164
LINC00648_RP11.336A10.4_RP11.697B24.1	0.0272757	0.58517	0.517381	0.0289304
LINC00648_MORF4L2.AS1_RP11.488I20.9_RP4.735C1.6	0.00237768	0.58517	0.707476	0.00289963
LINC00648_MORF4L2.AS1_RP13.30A9.2_RP4.735C1.6	0.0113485	0.58517	0.590442	0.0125308
LINC00648_RP11.488I20.9_RP11.697B24.1_RP4.735C1.6	0.0191604	0.58517	0.547079	0.0206935
AC007179.1_AC010084.1_LINC00648_MORF4L2.AS1_RP13.30A9.2	0.0330358	0.58517	0.499109	0.0347904
AC007179.1_AC010084.1	0.0652603	0.58517	0.434167	0.0674467
AC010084.1_RP13.30A9.2	0.0620787	0.58517	0.437462	0.0642299
MORF4L2.AS1_RP13.30A9.2	0.0173725	0.58517	0.558935	0.0187325
AC007179.1_RP11.336A10.4_RP11.488I20.9	0.0303284	0.58517	0.510241	0.0320463
AC010084.1_CTD.2325B11.1_RP4.735C1.6	0.0234381	0.58517	0.531937	0.0251899
AC010084.1_MORF4L2.AS1_RP11.488I20.9	0.0252187	0.58517	0.524442	0.0267427
MORF4L2.AS1_RP11.336A10.4_RP11.488I20.9	0.0149956	0.58517	0.571564	0.0162797
MORF4L2.AS1_RP11.336A10.4_RP13.30A9.2	0.0648312	0.58517	0.434101	0.0666039
MORF4L2.AS1_RP11.488I20.9_RP11.697B24.1	0.00917648	0.58517	0.61122	0.0102143
AC007179.1_AC010084.1_CTD.2325B11.1_RP13.30A9.2	0.0605789	0.58517	0.439666	0.0628808
AC007179.1_RP11.336A10.4_RP11.488I20.9_RP13.30A9.2	0.0472877	0.58517	0.465668	0.0491697
AC007179.1_AC010084.1_CTD.2325B11.1_MORF4L2.AS1_RP13.30A9.2	0.0264309	0.58517	0.521579	0.0280004
CTD.2325B11.1_LINC00648_RP11.336A10.4	0.00736374	0.58517	0.628281	0.00833461
LINC00648_MORF4L2.AS1_RP4.735C1.6	0.0119368	0.58517	0.586865	0.0131425
RP11.336A10.4_RP11.488I20.9_RP4.735C1.6	0.025178	0.58517	0.525896	0.0269708
AC007179.1_AC010084.1_CTD.2325B11.1_RP11.488I20.9	0.0128222	0.58517	0.583717	0.0140804
AC007179.1_CTD.2325B11.1_LINC00648_RP11.336A10.4	0.00897617	0.58517	0.613031	0.0100785
AC010084.1_LINC00648_MORF4L2.AS1_RP11.488I20.9	0.0111915	0.58517	0.593814	0.0123807
LINC00648_RP11.336A10.4_RP11.697B24.1_RP4.735C1.6	0.0126307	0.58517	0.584604	0.0139286
AC007179.1_AC010084.1_LINC00648_MORF4L2.AS1_RP11.488I20.9	0.00625831	0.58517	0.639162	0.00715206
AC007179.1_AC010084.1_LINC00648_RP11.697B24.1_RP13.30A9.2	0.0620471	0.58517	0.437321	0.0641971
AC007179.1_AC010084.1_CTD.2325B11.1_RP11.488I20.9_RP11.697B24.1_RP4.735C1.6	0.0553221	0.58517	0.449232	0.0574023
AC007179.1_LINC00648_RP11.336A10.4_RP11.488I20.9_RP11.697B24.1_RP4.735C1.6	0.0147548	0.58517	0.572491	0.0161408
AC007179.1	0.0775128	0.58517	0.414748	0.079676
AC007179.1_RP11.697B24.1	0.0256416	0.58517	0.523767	0.0274539
AC007179.1_AC010084.1_RP11.336A10.4	0.0718354	0.58517	0.422604	0.0738142
MORF4L2.AS1_RP11.488I20.9_RP13.30A9.2	0.0106073	0.58517	0.59994	0.0117151
AC007179.1_AC010084.1_RP11.336A10.4_RP11.697B24.1	0.0274465	0.58517	0.518019	0.0291272
AC007179.1_AC010084.1_RP11.336A10.4_RP4.735C1.6	0.0358492	0.58517	0.493145	0.0377795
AC010084.1_CTD.2325B11.1_MORF4L2.AS1_RP11.697B24.1	0.0184019	0.58517	0.553324	0.0197962
AC010084.1_MORF4L2.AS1_RP11.488I20.9_RP13.30A9.2	0.00702231	0.58517	0.631439	0.00793642
AC010084.1_MORF4L2.AS1_RP11.697B24.1_RP13.30A9.2	0.0145388	0.58517	0.572684	0.0158696
MORF4L2.AS1_RP11.488I20.9_RP11.697B24.1_RP13.30A9.2	0.0124047	0.58517	0.586712	0.0135949
AC007179.1_RP11.336A10.4_RP11.488I20.9_RP13.30A9.2_RP4.735C1.6	0.0223746	0.58517	0.536759	0.0240088
RP11.336A10.4_RP11.488I20.9_RP11.697B24.1_RP13.30A9.2_RP4.735C1.6	0.0152632	0.58517	0.569578	0.0167265
AC010084.1_CTD.2325B11.1	0.0151302	0.58517	0.569855	0.0164812
AC007179.1_AC010084.1_RP11.488I20.9	0.037394	0.58517	0.489569	0.0393461
AC010084.1_MORF4L2.AS1_RP11.697B24.1	0.0222035	0.58517	0.53628	0.0237721
LINC00648_RP11.336A10.4_RP11.488I20.9	0.0335683	0.58517	0.497946	0.0353266
AC007179.1_AC010084.1_CTD.2325B11.1_RP11.697B24.1	0.0398629	0.58517	0.48117	0.0418081
AC007179.1_LINC00648_RP11.488I20.9_RP13.30A9.2	0.0191663	0.58517	0.54773	0.0206362
LINC00648_MORF4L2.AS1_RP11.697B24.1_RP13.30A9.2	0.015692	0.58517	0.564554	0.0170468
LINC00648_RP11.336A10.4_RP11.488I20.9_RP4.735C1.6	0.0454777	0.58517	0.468787	0.0474871
LINC00648_RP11.336A10.4_RP13.30A9.2_RP4.735C1.6	0.0440301	0.58517	0.471627	0.0460275
AC007179.1_AC010084.1_CTD.2325B11.1_RP11.488I20.9_RP11.697B24.1	0.00880693	0.58517	0.613139	0.00986623
AC007179.1_AC010084.1_LINC00648_RP11.488I20.9_RP13.30A9.2	0.0125251	0.58517	0.584918	0.0137736
AC010084.1_LINC00648_MORF4L2.AS1_RP11.488I20.9_RP13.30A9.2	0.0111915	0.58517	0.593814	0.0123807
AC010084.1_LINC00648_MORF4L2.AS1_RP11.697B24.1_RP13.30A9.2	0.026388	0.58517	0.519367	0.0280309
CTD.2325B11.1_LINC00648_RP11.336A10.4_RP11.488I20.9_RP4.735C1.6	0.0157834	0.58517	0.565861	0.0172132
LINC00648_MORF4L2.AS1_RP11.488I20.9_RP11.697B24.1_RP13.30A9.2	0.0187149	0.58517	0.549876	0.0201657
LINC00648_RP11.336A10.4_RP11.488I20.9_RP11.697B24.1_RP4.735C1.6	0.0136093	0.58517	0.578516	0.0149509
AC007179.1_AC010084.1_LINC00648_MORF4L2.AS1_RP11.488I20.9_RP13.30A9.2	0.00644016	0.58517	0.636964	0.00734743
AC007179.1_CTD.2325B11.1_LINC00648_RP11.336A10.4_RP11.697B24.1_RP4.735C1.6	0.00900849	0.58517	0.612438	0.0101135
AC007179.1_CTD.2325B11.1_LINC00648_RP11.336A10.4_RP11.697B24.1_RP13.30A9.2_RP4.735C1.6	0.00937499	0.58517	0.608617	0.010501
AC007179.1_LINC00648_RP11.336A10.4_RP11.488I20.9_RP11.697B24.1_RP13.30A9.2_RP4.735C1.6	0.0449698	0.58517	0.469892	0.0469742
AC007179.1_RP11.697B24.1_RP13.30A9.2	0.0122045	0.58517	0.587933	0.0134789
AC010084.1_RP11.488I20.9	0.0565322	0.58517	0.447114	0.0586523
AC010084.1_RP4.735C1.6	0.110514	0.58517	0.374464	0.112967
AC010084.1_CTD.2325B11.1_RP11.488I20.9	0.0353213	0.58517	0.493034	0.0371037
AC010084.1_RP11.336A10.4_RP4.735C1.6	0.0391942	0.58517	0.484783	0.0411712
CTD.2325B11.1_MORF4L2.AS1_RP11.488I20.9	0.0360357	0.58517	0.49257	0.0376981
AC007179.1_AC010084.1_RP11.488I20.9_RP11.697B24.1	0.0257516	0.58517	0.521702	0.0274705
AC010084.1_CTD.2325B11.1_RP11.488I20.9_RP11.697B24.1	0.0242029	0.58517	0.527431	0.0257964
AC010084.1_CTD.2325B11.1_RP11.488I20.9_RP13.30A9.2	0.010714	0.58517	0.597991	0.0118749
AC010084.1_LINC00648_RP11.336A10.4_RP11.488I20.9	0.0148649	0.58517	0.571389	0.0162075
LINC00648_RP11.336A10.4_RP11.488I20.9_RP13.30A9.2	0.00976721	0.58517	0.605049	0.0108816
RP11.336A10.4_RP11.488I20.9_RP11.697B24.1_RP13.30A9.2	0.0298521	0.58517	0.510121	0.0314464
AC007179.1_AC010084.1_RP11.336A10.4_RP11.697B24.1_RP4.735C1.6	0.0239945	0.58517	0.529843	0.0256868
AC007179.1_RP11.336A10.4_RP11.488I20.9_RP11.697B24.1_RP4.735C1.6	0.0201121	0.58517	0.546598	0.0216887
AC010084.1_CTD.2325B11.1_RP11.488I20.9_RP11.697B24.1_RP13.30A9.2	0.0249779	0.58517	0.524531	0.0265889
AC010084.1_CTD.2325B11.1_RP11.488I20.9_RP11.697B24.1_RP4.735C1.6	0.038748	0.58517	0.484051	0.0406766
AC010084.1_LINC00648_RP11.336A10.4_RP11.488I20.9_RP13.30A9.2	0.0125651	0.58517	0.584583	0.0138174
LINC00648_RP11.336A10.4_RP11.488I20.9_RP11.697B24.1_RP13.30A9.2	0.0242735	0.58517	0.527349	0.0258693
LINC00648_RP11.336A10.4_RP11.488I20.9_RP13.30A9.2_RP4.735C1.6	0.0454777	0.58517	0.468787	0.0474871
AC007179.1_AC010084.1_CTD.2325B11.1_RP11.488I20.9_RP11.697B24.1_RP13.30A9.2	0.0293173	0.58517	0.510232	0.0310089
AC007179.1_AC010084.1_LINC00648_RP11.488I20.9_RP11.697B24.1_RP13.30A9.2	0.016712	0.58517	0.561082	0.0181225
AC007179.1_LINC00648_RP11.336A10.4_RP11.488I20.9_RP13.30A9.2_RP4.735C1.6	0.0454777	0.58517	0.468787	0.0474871
AC010084.1_CTD.2325B11.1_MORF4L2.AS1_RP11.488I20.9_RP11.697B24.1_RP13.30A9.2	0.017092	0.58517	0.559702	0.0184483
AC010084.1_LINC00648_MORF4L2.AS1_RP11.488I20.9_RP11.697B24.1_RP13.30A9.2	0.00708247	0.58517	0.630348	0.00803253
AC010084.1_MORF4L2.AS1_RP4.735C1.6	0.161966	0.567451	0.327562	0.163951
RP11.697B24.1	0.0321906	0.567451	0.501729	0.0339273
AC007179.1_AC010084.1_RP11.697B24.1	0.171281	0.567451	0.320708	0.173244
AC010084.1_LINC00648_MORF4L2.AS1	0.0327783	0.567451	0.499418	0.03453
AC007179.1_AC010084.1_LINC00648_RP11.488I20.9	0.0371373	0.567451	0.488087	0.0389446
AC007179.1_LINC00648_RP11.336A10.4_RP11.697B24.1	0.0286231	0.567451	0.512583	0.0303031
AC010084.1_LINC00648_MORF4L2.AS1_RP11.697B24.1	0.0705433	0.567451	0.422902	0.0724877
AC007179.1_AC010084.1_CTD.2325B11.1_MORF4L2.AS1	0.0564257	0.567451	0.447576	0.0581979
MORF4L2.AS1_RP11.336A10.4_RP11.488I20.9_RP13.30A9.2	0.0403036	0.567451	0.481601	0.0420079
AC010084.1_RP11.697B24.1	0.15869	0.567451	0.330218	0.160696
RP11.336A10.4_RP11.488I20.9	0.0339232	0.567451	0.497878	0.0356721
AC010084.1_LINC00648_RP11.336A10.4_RP13.30A9.2	0.056801	0.567451	0.446789	0.0587511
LINC00648_MORF4L2.AS1_RP11.488I20.9_RP11.697B24.1	0.018109	0.567451	0.552781	0.0195409
LINC00648_MORF4L2.AS1_RP11.488I20.9_RP13.30A9.2	0.0177874	0.567451	0.553671	0.0192141
LINC00648_RP11.336A10.4_RP11.488I20.9_RP11.697B24.1	0.0234814	0.567451	0.530588	0.025058
AC007179.1_AC010084.1_LINC00648_RP11.488I20.9_RP11.697B24.1	0.0586817	0.567451	0.442099	0.0606065
AC007179.1_LINC00648_RP11.336A10.4_RP11.488I20.9_RP11.697B24.1	0.0242365	0.567451	0.52762	0.0258299
AC010084.1_LINC00648_MORF4L2.AS1_RP11.488I20.9_RP11.697B24.1	0.0114563	0.567451	0.590464	0.0126408
AC007179.1_RP13.30A9.2	0.0678455	0.567451	0.428792	0.0699901
AC010084.1_RP11.697B24.1_RP13.30A9.2	0.059867	0.567451	0.440922	0.0620051
RP11.488I20.9_RP11.697B24.1_RP13.30A9.2	0.0678249	0.567451	0.428409	0.069574
AC007179.1_AC010084.1_RP11.488I20.9_RP13.30A9.2	0.0765456	0.567451	0.415804	0.0787425
AC007179.1_AC010084.1_RP11.697B24.1_RP13.30A9.2	0.122917	0.567451	0.36125	0.125052
AC010084.1_MORF4L2.AS1_RP11.488I20.9_RP11.697B24.1	0.0697142	0.567451	0.424765	0.0714496
AC010084.1_MORF4L2.AS1_RP11.488I20.9_RP11.697B24.1_RP13.30A9.2	0.0335593	0.567451	0.497991	0.0352036
AC010084.1_LINC00648_RP13.30A9.2	0.111993	0.567451	0.372522	0.113848
AC007179.1_AC010084.1_LINC00648_RP13.30A9.2	0.0543114	0.567451	0.451456	0.0562455
RP11.488I20.9	0.0464795	0.567451	0.467812	0.0483538
RP11.697B24.1_RP13.30A9.2	0.0373244	0.567451	0.487909	0.039132
AC010084.1_CTD.2325B11.1_RP11.697B24.1	0.0431145	0.567451	0.47404	0.0449716
RP11.336A10.4_RP11.488I20.9_RP13.30A9.2	0.0460936	0.567451	0.468695	0.0479646
AC010084.1_CTD.2325B11.1_RP11.697B24.1_RP4.735C1.6	0.0576155	0.567451	0.445154	0.0598801
AC010084.1_MORF4L2.AS1_RP13.30A9.2_RP4.735C1.6	0.0638832	0.567451	0.434267	0.0660387
LINC00648_RP11.488I20.9_RP11.697B24.1_RP13.30A9.2	0.0764622	0.567451	0.414653	0.078409
AC010084.1_LINC00648_RP11.488I20.9	0.0596598	0.549732	0.440586	0.061588
AC010084.1_LINC00648_MORF4L2.AS1_RP13.30A9.2	0.0836261	0.549732	0.404817	0.0855676
RP11.488I20.9_RP13.30A9.2	0.128378	0.549732	0.357092	0.129856
AC007179.1_AC010084.1_CTD.2325B11.1	0.134641	0.549732	0.350088	0.137034
RP11.336A10.4_RP11.488I20.9_RP11.697B24.1	0.100558	0.549732	0.385534	0.102432
AC010084.1_LINC00648_RP11.488I20.9_RP13.30A9.2	0.144644	0.549732	0.341418	0.146307
RP11.336A10.4_RP11.697B24.1_RP13.30A9.2	0.10218	0.549732	0.383709	0.103799
LINC00648_RP11.488I20.9_RP11.697B24.1	0.135271	0.532013	0.349519	0.136988
RP11.336A10.4_RP11.697B24.1	0.146789	0.532013	0.340226	0.148078
AC010084.1_LINC00648_RP11.336A10.4	0.276211	0.532013	0.255278	0.277092
LINC00648_RP11.488I20.9_RP13.30A9.2	0.192018	0.532013	0.305625	0.193423
LINC00648_RP11.488I20.9	0.232339	0.514294	0.279611	0.233455
RP11.488I20.9_RP11.697B24.1	0.442268	0.514294	0.180238	0.442247
