# Supplementary material for: Prognostic value of a five-lncRNA signature in esophageal squamous cell carcinoma
Source: Cancer Cell Int. 2020 Aug 10;20:386. doi: 10.1186/s12935-020-01480-9 (PMC7419219; doi:10.1186/s12935-020-01480-9)
Supplement: Supplementary file 5 — Additional file 5: Table S4. Functional enrichment of those co-expressed genes with the risk score by SubpathwayMiner analysis. [file 12935_2020_1480_MOESM5_ESM.xlsx]

## Sheet: sub0.4_ZD_624_all_subpathways-s
Supplementary table S4: Functional enrichment of those co-expressed genes with the risk score by SubpathwayMiner analysis
pathwayId	pathwayName	P value	fdr	Geted_Gene	all_Gene
path:04115_1	p53 signaling pathway	3.38504e-05	0.00125362	CDKN1A,SERPINB5,TP73,EI24	CDKN1A,SERPINB5,TP53,TP73,EI24,TP53I3
path:04012_2	ErbB signaling pathway	4.94759e-05	0.00125362	CRK,HBEGF,ABL1,PLCG1,PRKCG,MAPK1,MAP2K1	CRK,CRKL,HBEGF,EGFR,ERBB4,ABL1,ABL2,GRB2,HRAS,ARAF,KRAS,NRAS,PLCG1,PLCG2,PRKCA,PRKCB,PRKCG,MAPK1,MAPK3,MAP2K1,MAP2K2,RAF1,SOS1,SOS2,BRAF
path:04810_1	Regulation of actin cytoskeleton	5.22341e-05	0.00125362	ARPC5,ABI2,BAIAP2,CRK,ITGA2B,ITGA5,RHOA,LIMK2,MAPK1,MAP2K1,ACTB,IQGAP1	ARPC5,ARPC4,ARPC3,ARPC1B,ARPC2,ABI2,WASF2,PAK4,BAIAP2,ARPC1A,CFL1,CFL2,IQGAP2,IQGAP3,CRK,CRKL,CSK,DIAPH1,DIAPH2,DOCK1,ITGA11,ARHGAP35,PFN3,ITGA6,ITGA1,ITGA2,ITGA2B,ITGA3,ITGA4,ITGA5,ITGA7,ITGA9,ITGAD,ITGAE,ITGAL,ITGAM,ITGAV,ITGAX,ITGB1,ITGB2,ITGB3,ITGB4,ITGB5,ITGB6,ITGB7,ITGB8,PFN4,RHOA,LIMK1,LIMK2,PAK1,PAK2,PAK3,PFN1,PFN2,MAPK1,MAPK3,MAP2K1,MAP2K2,PAK6,PAK7,RAC1,RAC2,RAC3,ACTB,ROCK1,ACTG1,WAS,DI…
path:04010_1	MAPK signaling pathway	9.44334e-05	0.0016998	CRK,DUSP1,DUSP3,DUSP7,FGF10,FLNB,PLA2G2D,PLA2G2C,STMN1,PRKCG,MAPK1,MAP2K1,CACNG8,CACNG7,TGFB1,MAPKAPK3	AKT3,PLA2G4B,CACNG3,CACNG2,DUSP14,DUSP10,CHUK,PLA2G4E,CRK,CRKL,MAPK14,DAXX,DUSP1,DUSP2,DUSP3,DUSP4,DUSP5,DUSP6,DUSP7,DUSP8,DUSP9,AKT1,AKT2,FGF1,FGF2,FGF3,FGF4,FGF5,FGF6,FGF7,FGF8,FGF9,FGF10,FGF11,FGF12,FGF13,FGF14,FGFR1,FGFR3,FGFR2,FGFR4,RRAS2,MRAS,FLNA,FLNB,FLNC,PLA2G2D,FGF20,FGF21,FGF22,CACNG5,CACNG4,GRB2,PLA2G2E,HRAS,IKBKB,KRAS,PLA2G2C,STMN1,MAP3K1,MAP3K5,MOS,NRAS,PLA2G3,PLA2G1B,PLA2G2A,PLA2G4…
path:03320_1	PPAR signaling pathway	0.000140417	0.00202201	APOA5,ACSL6,APOA2,AQP7,PPARD	APOA5,CPT1C,CPT1A,CPT1B,ACSL1,ACSL3,ACSL4,ACSL6,APOA2,AQP7,ACSL5,PPARA,PPARD,PPARG
path:04610_1	Complement and coagulation cascades	0.000286829	0.00344195	F8,PLAUR,C5,C5AR1,C8G	A2M,F8,SERPINE1,PLAU,PLAUR,PLG,PROC,PROS1,C3,C5,C5AR1,C6,C7,C8A,C8B,C8G
path:04370_1	VEGF signaling pathway	0.000371073	0.00381675	PLA2G2D,PLA2G2C,PLCG1,PRKCG,MAPK1,MAP2K1,MAPKAPK3	PLA2G4B,PLA2G4E,MAPK14,PLA2G2D,PLA2G2E,KDR,PLA2G2C,PLA2G3,PLA2G1B,PLA2G2A,PLA2G4A,PLA2G5,PLCG1,PLCG2,PRKCA,PRKCB,PRKCG,MAPK1,MAPK3,MAPK11,MAPK13,MAP2K1,MAP2K2,RAF1,MAPK12,PLA2G2F,MAPKAPK3,PLA2G12A,PLA2G6,PLA2G10,PLA2G12B,JMJD7-PLA2G4B,MAPKAPK2,CDC42
path:04730_1	Long-term depression	0.000445109	0.00400599	PLA2G2D,GNAZ,PLA2G2C,PPP2R1B,PRKCG,MAPK1,MAP2K1	PLA2G4B,GNA13,PLA2G4E,PLA2G2D,GNA12,GNAI1,GNAI2,GNAI3,GNAO1,GNAS,GNAZ,PLA2G2E,PLA2G2C,PLA2G3,PLA2G1B,PLA2G2A,PLA2G4A,PLA2G5,PPP2CA,PPP2CB,PPP2R1A,PPP2R1B,PRKCA,PRKCB,PRKCG,MAPK1,MAPK3,MAP2K1,MAP2K2,PLA2G2F,PLA2G12A,PLA2G6,PLA2G10,PLA2G12B,JMJD7-PLA2G4B
path:05100_3	Bacterial invasion of epithelial cells	0.000892751	0.00642781	ARPC5,CRK,RHOA,RHOG,ACTB	ARPC5,ARPC4,ARPC3,ARPC1B,ARPC2,ARPC1A,CRK,CRKL,DOCK1,RHOA,RHOG,RAC1,ACTB,ACTG1,WAS,ARPC5L,WASL,ELMO1,CDC42
path:05200_1	Pathways in cancer	0.00105123	0.0068808	CDKN1A,CRK,FGF10,ABL1,ITGA2B,RHOA,LAMB1,PLCG1,PRKCG,MAPK1,MAP2K1,FZD9	AKT3,CDKN1A,LAMC3,FZD10,COL4A1,COL4A2,COL4A4,COL4A6,CRK,CRKL,DVL1,DVL2,DVL3,EGFR,AKT1,AKT2,FGF1,FGF2,FGF3,FGF4,FGF5,FGF6,FGF7,FGF8,FGF9,FGF10,FGF11,FGF12,FGF13,FGF14,FGFR1,FGFR3,FGFR2,LAMB4,FN1,PIK3R5,ABL1,FZD2,FGF20,FGF21,FGF22,LAMA1,GRB2,GSK3B,HRAS,ITGA6,ITGA2,ITGA2B,ITGA3,ITGAV,ITGB1,ARAF,KRAS,RHOA,LAMA2,LAMA3,LAMA4,LAMA5,LAMB1,LAMB2,LAMB3,LAMC1,LAMC2,NRAS,PDGFRA,PDGFRB,PIK3CA,PIK3CB,PIK3CD,PI…
path:04620_1	Toll-like receptor signaling pathway	0.00129229	0.00775376	IL12A,MYD88,MAPK1,MAP2K1	FOS,CXCL8,IL12A,IL12B,IRAK1,IRF5,JUN,MYD88,MAPK1,MAPK3,MAP2K1,MAP2K2,TRAF6
path:04722_1	Neurotrophin signaling pathway	0.00155423	0.00860805	CRK,ABL1,RHOA,PLCG1,MAPK1,MAP2K1,TP73	FRS2,CRK,CRKL,PIK3R5,ABL1,GRB2,RAPGEF1,HRAS,IRS1,KRAS,RHOA,NGFR,NRAS,NTF3,NTRK1,NTRK2,PIK3CA,PIK3CB,PIK3CD,PIK3CG,PIK3R1,PIK3R2,PLCG1,PLCG2,MAPK1,MAPK3,MAPK8,MAPK9,MAPK10,MAP2K1,MAP2K2,RAF1,RAP1A,RAP1B,BDNF,SOS1,SOS2,BRAF,TP53,TP73,TRAF6,IRS4,PIK3R3,IRS2
path:04666_1	Fc gamma R-mediated phagocytosis	0.00177884	0.00910875	ARPC5,CRK,LIMK2,PLCG1,PLD2,PRKCG,VASP	ARPC5,ARPC4,ARPC3,ARPC1B,ARPC2,WASF2,VAV3,ARPC1A,WASF3,CRK,CRKL,DOCK2,FCGR2A,PIP5K1C,GSN,ARF6,LIMK1,LIMK2,PAK1,PLCG1,PLCG2,PLD1,PLD2,PRKCA,PRKCB,PRKCG,RAC1,RAC2,SYK,VASP,VAV1,VAV2,WAS,ARPC5L,PIP5K1A,PIP5K1B,SCIN,WASF1,WASL,FCGR2C,CDC42
path:04270_1	Vascular smooth muscle contraction	0.00189766	0.00910875	PLA2G2D,RHOA,PLA2G2C,MYL6,AVPR1B,PRKCG,MAPK1,MAP2K1	PLA2G4B,MYL9,GNA13,PLA2G4E,MYL6B,ADRA1D,ADRA1B,ADRA1A,PLCB1,ARHGEF12,PLA2G2D,GNA11,GNA12,GNAQ,PLA2G2E,ARAF,RHOA,PLA2G2C,MYL6,PPP1R12A,PPP1R12B,PLA2G3,PLA2G1B,PLA2G2A,PLA2G4A,PLA2G5,PLCB2,PLCB3,PLCB4,PPP1CA,PPP1CB,PPP1CC,AVPR1A,AVPR1B,PRKCA,PRKCB,PRKCD,PRKCE,PRKCG,PRKCH,PRKCQ,MAPK1,MAPK3,MAP2K1,MAP2K2,RAF1,ROCK1,PLA2G2F,BRAF,PLA2G12A,PLA2G6,PLA2G10,PLA2G12B,JMJD7-PLA2G4B,ARHGEF1,ROCK2,ARHGEF11
path:04670_2	Leukocyte transendothelial migration	0.00261952	0.0117879	NOX1,RHOA,NCF2,PLCG1,PRKCG,ACTB	MYL12B,MYL9,VAV3,MYL12A,CYBB,NOX1,MYLPF,ICAM1,ITGAL,ITGB1,RHOA,MMP2,MMP9,MSN,MYL2,MYL5,NCF2,NOX3,PLCG1,PLCG2,PRKCA,PRKCB,PRKCG,MYL7,RAP1A,RAP1B,ACTB,ROCK1,ACTG1,VAV1,VAV2,VCAM1,EZR,MYL10,ROCK2,BCAR1
path:05211_3	Renal cell carcinoma	0.00295103	0.0119717	CRK,MAPK1,MAP2K1	CRK,CRKL,GAB1,MAPK1,MAPK3,MAP2K1,MAP2K2,PTPN11
path:05214_1	Glioma	0.00299293	0.0119717	PLCG1,PRKCG,MAPK1,MAP2K1	HRAS,ARAF,KRAS,NRAS,PLCG1,PLCG2,PRKCA,PRKCB,PRKCG,MAPK1,MAPK3,MAP2K1,MAP2K2,RAF1,BRAF
path:04510_1	Focal adhesion	0.00368232	0.0136543	CRK,FLNB,ITGA2B,ITGA5,RHOA,LAMB1,PRKCG,MAPK1,MAP2K1,ACTB,TNXB,VASP	PAK4,LAMC3,MYL12B,MYL9,MYL12A,CHAD,COL1A1,COL1A2,COL2A1,COL3A1,COL4A1,COL4A2,COL4A4,COL4A6,COL5A1,COL5A2,COL6A1,COL6A2,COL6A3,COL11A1,COL11A2,COMP,COL6A6,CRK,CRKL,DIAPH1,LAMB4,ITGA11,FLNA,FLNB,FLNC,FN1,PIK3R5,LAMA1,RAPGEF1,ARHGAP35,PARVB,MYLPF,HRAS,TNC,IBSP,ITGA6,ITGA1,ITGA2,ITGA2B,ITGA3,ITGA4,ITGA5,ITGA7,ITGA9,ITGAV,ITGB1,ITGB3,ITGB4,ITGB5,ITGB6,ITGB7,ITGB8,RHOA,LAMA2,LAMA3,LAMA4,LAMA5,LAMB1,LAM…
path:05220_1	Chronic myeloid leukemia	0.00379285	0.0136543	CRK,ABL1,MAPK1,MAP2K1	CRK,CRKL,ABL1,GRB2,HRAS,ARAF,KRAS,NRAS,MAPK1,MAPK3,MAP2K1,MAP2K2,RAF1,BCR,SOS1,SOS2,BRAF
path:04350_1	TGF-beta signaling pathway	0.004726	0.0162034	RHOA,PPP2R1B,MAPK1,TGFB1	RHOA,SMAD2,SMAD3,SMAD4,SMAD6,SMAD7,PPP2CA,PPP2CB,PPP2R1A,PPP2R1B,MAPK1,MAPK3,SMURF1,SMURF2,TGFB1,TGFB2,TGFB3,TGFBR2
path:05223_1	Non-small cell lung cancer	0.00580177	0.0186579	PLCG1,PRKCG,MAPK1,MAP2K1	EGFR,GRB2,HRAS,ARAF,KRAS,NRAS,PLCG1,PLCG2,PRKCA,PRKCB,PRKCG,MAPK1,MAPK3,MAP2K1,MAP2K2,RAF1,SOS1,SOS2,BRAF
path:05200_6	Pathways in cancer	0.00596016	0.0186579	CSF3R,JUP,PPARD	CEBPA,CSF3R,JUP,PML,PPARD,RARA,SPI1,RUNX1,RUNX1T1
path:04664_1	Fc epsilon RI signaling pathway	0.00683716	0.0202436	PLA2G2D,PLA2G2C,PLCG1,MAPK1,MAP2K1	PLA2G4B,PLA2G4E,PLA2G2D,LAT,GRB2,PLA2G2E,HRAS,KRAS,PLA2G2C,NRAS,PLA2G3,PLA2G1B,PLA2G2A,PLA2G4A,PLA2G5,PLCG1,PLCG2,MAPK1,MAPK3,MAP2K1,MAP2K2,RAF1,PLA2G2F,SOS1,SOS2,SYK,PLA2G12A,PLA2G6,PLA2G10,PLA2G12B,JMJD7-PLA2G4B
path:05100_1	Bacterial invasion of epithelial cells	0.00702902	0.0202436	ARPC5,CRK,ITGA5,ACTB	ARPC5,ARPC4,ARPC3,ARPC1B,ARPC2,WASF2,ARPC1A,CRK,CRKL,DOCK1,ILK,ITGA5,ITGB1,PXN,RAC1,ACTB,ACTG1,ARPC5L,WASF1
path:04912_3	GnRH signaling pathway	0.00795695	0.0220346	HBEGF,MAPK1,MAP2K1	HBEGF,EGFR,HRAS,KRAS,NRAS,MAPK1,MAPK3,MAP2K1,MAP2K2,RAF1,SRC
path:05130_1	Pathogenic Escherichia coli infection	0.00841609	0.0224429	TUBA3D,RHOA,TUBA4A,TUBB6	TUBA1B,TUBB3,TUBB4A,TUBB4B,TUBA3E,TUBA3D,TUBB,TUBB8,TUBB2B,RHOA,TUBA8,TUBB7P,TUBA4A,TUBA3C,TUBB2A,TUBA1A,TUBAL3,TUBB1,TUBB6,TUBA1C,ARHGEF2
path:05221_1	Acute myeloid leukemia	0.00997072	0.0249761	JUP,PPARD,MAPK1,MAP2K1	FLT3,PIK3R5,ARAF,JUP,KRAS,PIK3CA,PIK3CB,PIK3CD,PIK3CG,PIK3R1,PIK3R2,PPARD,MAPK1,MAPK3,MAP2K1,MAP2K2,RAF1,SPI1,BRAF,PIK3R3,RUNX1,RUNX1T1
path:04062_1	Chemokine signaling pathway	0.0100598	0.0249761	CRK,GNB3,RHOA,GNG13,MAPK1,MAP2K1,GRK1,GNG8	VAV3,CXCR6,GNB5,CCR9,CCR1,CCR3,CCR4,CCR5,CCR6,CCR7,CCR8,GRK7,CRK,CRKL,CSK,CX3CR1,ADRBK1,ADRBK2,PTK2B,FGR,PIK3R5,GNAI1,GNAI2,GNAI3,GNB1,GNB2,GNB3,GNG3,GNG4,GNG5,GNG7,GNG10,GNG11,GNGT1,GNGT2,CCR10,XCR1,CXCR3,GRK4,GRK5,GRK6,HCK,HRAS,CXCR1,CXCR2,ITK,KRAS,RHOA,LYN,NRAS,GNG13,PIK3CA,PIK3CB,PIK3CD,PIK3CG,PIK3R1,PIK3R2,GNG2,MAPK1,MAPK3,GNG12,MAP2K1,MAP2K2,PTK2,RAF1,GNB4,GRK1,CXCR5,BRAF,CCR2,VAV1,VAV2,CXC…
path:04144_3	Endocytosis	0.0130042	0.0302034	PDCD6IP,VPS37D,CHMP6	PDCD6IP,SNF8,CHMP4B,VPS37A,VPS37D,CHMP4A,VPS37C,TSG101,CHMP6,VPS37B,MVB12B,CHMP4C,MVB12A
path:05210_3	Colorectal cancer	0.0130042	0.0302034	RHOA,MAPK1,MAP2K1	ARAF,KRAS,RHOA,MAPK1,MAPK3,MAP2K1,MAP2K2,RAC1,RAC2,RAC3,RAF1,RALGDS,BRAF
path:00830_1	Retinol metabolism	0.0136106	0.0306238	CYP2A6,CYP3A4,CYP26C1,RDH8	RDH12,CYP2A6,CYP2A7,CYP3A7,CYP2A13,CYP2B6,CYP2C19,CYP2C8,CYP2C9,CYP2C18,RDH10,CYP3A4,CYP3A5,CYP26A1,ALDH1A1,CYP26C1,RDH8,RDH11,CYP26B1,CYP3A43,RDH16,ALDH1A2
path:05214_2	Glioma	0.0157082	0.0342725	PLCG1,PRKCG,MAPK1,MAP2K1	EGFR,PIK3R5,HRAS,ARAF,KRAS,NRAS,PIK3CA,PIK3CB,PIK3CD,PIK3CG,PIK3R1,PIK3R2,PLCG1,PLCG2,PRKCA,PRKCB,PRKCG,MAPK1,MAPK3,MAP2K1,MAP2K2,RAF1,BRAF,PIK3R3
path:04740_1	Olfactory transduction	0.019607	0.0415207	OR52K2,OR10P1,OR4D2,OR1I1,OR2M5,OR2B11,OR52B2,OR7A17,OR10H1,OR2Z1,OR52L1,OR10A2,OR4F15,OR2L3,OR1L6,OR1K1,OR2A5,OR51T1,OR2T27,OR13G1,OR2C1,OR3A1,CLCA2	OR5I1,ADCY3,CLCA1,OR52E2,OR52J3,OR51L1,OR51A7,OR51S1,OR51F2,OR52R1,OR4C46,OR4X2,OR4B1,OR52M1,OR52K2,OR5P2,OR5P3,OR8I2,OR2D3,OR2D2,OR52W1,OR56A4,OR56A1,OR10P1,OR10AD1,OR10A7,OR4K14,OR4L1,OR11H6,OR4D2,CNGB1,OR7D4,OR7G1,OR1M1,CNGA3,CNGA4,OR1I1,OR10H4,OR2M5,OR2M3,OR2T12,OR14C36,OR2T34,OR2T10,OR2T4,OR2T11,OR10J5,OR2B11,OR10T2,OR10X1,OR10Z1,OR6K6,OR6N1,OR9A4,OR2Y1,OR9A2,OR2A14,OR6B1,OR2F2,OR13C5,OR13C8…
path:04530_1	Tight junction	0.0265374	0.0545912	RHOA,MYH8,PPP2R1B,PRKCG,ACTB,MPDZ,CLDN9	INADL,MYL12B,MYL9,MYL12A,CLDN16,CLDN4,CLDN3,CLDN7,CLDN23,CLDN19,IGSF5,MYH15,CLDN14,CLDN15,CLDN17,MYLPF,RHOA,MYH1,MYH2,MYH3,MYH4,MYH6,MYH7,MYH8,MYH9,MYH10,MYH11,MYL2,MYL5,CLDN20,CLDN11,F11R,PARD6A,CLDN18,CLDN22,PPP2CA,PPP2CB,PPP2R1A,PPP2R1B,PPP2R2A,PPP2R2B,PPP2R2C,PRKCA,PRKCB,PRKCD,PRKCE,PRKCG,PRKCH,PRKCI,PPP2R2D,PRKCQ,PRKCZ,PARD3,MYH7B,JAM2,MYL7,ACTB,MPP5,TJP1,ACTG1,CLDN5,MYH14,JAM3,PARD6G,PARD6B…
path:04360_3	Axon guidance	0.0275091	0.0550182	ABL1,RHOA,MAPK1	EPHA2,EPHA1,EPHA3,EPHA4,EPHA5,EPHA7,EPHA8,ABL1,NGEF,EPHA6,HRAS,KRAS,RHOA,NRAS,MAPK1,MAPK3,RASA1
path:05145_1	Toxoplasmosis	0.0285962	0.0552565	MYD88,MAPK1	IRAK1,MYD88,IRAK4,MAPK1,MAPK3,MAP3K7,TRAF6
path:04910_1	Insulin signaling pathway	0.0291632	0.0552565	CRK,PRKAR2A,MAPK1,MAP2K1	AKT3,CRK,CRKL,EIF4E,EIF4EBP1,AKT1,AKT2,RHOQ,MTOR,EIF4E1B,MKNK2,PDE3A,PDE3B,PRKACA,PRKACB,PRKACG,PRKAR1A,PRKAR1B,PRKAR2A,PRKAR2B,MAPK1,MAPK3,MAP2K1,MAP2K2,PRKX,SLC2A4,MKNK1,TRIP10,EIF4E2
path:04720_1	Long-term potentiation	0.0320657	0.0591983	PRKCG,MAPK1,MAP2K1	GRIA1,GRIA2,GRIN1,GRIN2A,GRIN2B,GRIN2C,GRIN2D,PRKCA,PRKCB,PRKCG,MAPK1,MAPK3,MAP2K1,MAP2K2,CAMK2A,CAMK2B,CAMK2D,CAMK2G
path:04020_1	Calcium signaling pathway	0.0359044	0.064628	CHRNA7,P2RX2,GNA15,HTR6,PLCG1,AVPR1B,PRKCG,PTGER1	ADCY1,ADCY2,CYSLTR1,ADCY3,CHRM1,CHRM2,ADCY7,CHRM3,CHRM5,CHRNA7,ADCY8,ADCY9,ADORA2A,ADORA2B,ADRA1D,ADRA1B,ADRA1A,ADRB1,ADRB2,ADRB3,DRD1,DRD5,AGTR1,EDNRA,EDNRB,ADCY4,F2R,P2RX2,PLCB1,GNA11,GNA15,GNAL,GNAQ,GNAS,GRIN1,GRIN2A,GRIN2C,GRIN2D,GRM1,GRM5,GRPR,HRH1,HRH2,HTR2A,HTR2B,HTR2C,HTR4,HTR5A,HTR6,HTR7,LHCGR,ATP2A1,ATP2A2,ATP2A3,NTSR1,OXTR,P2RX1,P2RX3,P2RX4,P2RX5,P2RX7,PLCB2,PLCB3,PLCB4,PLCG1,PLCG2,PLN…
path:04650_1	Natural killer cell mediated cytotoxicity	0.0369525	0.0648923	IFNGR2,PLCG1,PRKCG,MAPK1,MAP2K1	VAV3,NFAT5,HCST,CHP1,CSF2,PIK3R5,LAT,GRB2,IFNAR1,IFNAR2,IFNG,IFNGR1,IFNGR2,NFATC1,NFATC2,NFATC3,NFATC4,PAK1,PIK3CA,PIK3CB,PIK3CD,PIK3CG,PIK3R1,PIK3R2,PLCG1,PLCG2,PPP3CA,PPP3CB,PPP3CC,PPP3R1,PPP3R2,PRKCA,PRKCB,PRKCG,MAPK1,MAPK3,MAP2K1,MAP2K2,RAC1,RAC2,RAC3,CHP2,SYK,VAV1,VAV2,PIK3R3
path:00380_1	Tryptophan metabolism	0.0422775	0.0724757	AANAT,HAAO,AADAT	TPH2,AFMID,AANAT,DDC,IDO2,HAAO,IDO1,AADAT,CCBL2,TPH1,KMO,CCBL1,KYNU
path:00020_1	Citrate cycle (TCA cycle)	0.0465296	0.0761393	IDH3G,ACLY	IDH3A,IDH3B,IDH3G,ACLY,ACO1,ACO2
path:00983_1	Drug metabolism - other enzymes	0.0465296	0.0761393	CYP2A6,UPB1	CYP2A6,CYP2A7,CYP2A13,DPYD,DPYS,UPB1
path:04310_2	Wnt signaling pathway	0.0478107	0.0764971	RHOA,PPARD,PPP2R1B,FZD9	FZD10,CTNNB1,DVL1,DVL2,DVL3,DAAM1,DAAM2,FZD2,RHOA,LEF1,PPARD,PPP2CA,PPP2CB,PPP2R1A,PPP2R1B,PPP2R5A,PPP2R5B,PPP2R5C,PPP2R5D,PPP2R5E,TCF7,TCF7L2,FZD5,FZD3,AXIN1,AXIN2,FZD1,FZD4,FZD6,FZD7,FZD8,FZD9,TCF7L1,NKD1,NKD2
path:00564_1	Glycerophospholipid metabolism	0.0521734	0.0816627	GPAT2,PLA2G2D,PLA2G2C,PLD2	PLA2G4B,AGPAT1,AGPAT2,PLA2G4E,MBOAT2,AGPAT6,GPAT2,MBOAT1,LCLAT1,PLA2G2D,PLA2G2E,PLA2G2C,PLA2G3,PLA2G1B,PLA2G2A,PLA2G4A,PLA2G5,PLD1,PLD2,AGPAT3,AGPAT4,GPAM,PLA2G2F,PTDSS2,PLA2G12A,PLA2G6,PLA2G10,PLA2G12B,AGPAT9,JMJD7-PLA2G4B,PTDSS1
path:04520_1	Adherens junction	0.0566719	0.0868166	MAPK1,ACTB	CTNNA1,CTNNA2,CTNNB1,EGFR,ERBB2,CTNNA3,MAPK1,MAPK3,ACTB,ACTG1
path:04110_1	Cell cycle	0.0665107	0.0997661	CDKN1A,STAG2,ABL1,TGFB1	CDK2,CDK4,CDK6,CDKN1A,STAG1,ANAPC10,STAG2,PTTG2,GADD45G,GADD45A,CDC26,ABL1,ANAPC13,SFN,ANAPC2,ANAPC4,SMAD2,SMAD3,GADD45B,PCNA,FZR1,ANAPC5,ANAPC7,ANAPC11,RB1,ANAPC1,TGFB1,TGFB2,TGFB3,TP53,CCNB3,CDC23,CDC16,CCNB1,CCNB2,PTTG1,ESPL1,CDC27
path:04660_1	T cell receptor signaling pathway	0.0716991	0.105354	RHOA,MAPK1,MAP2K1,CARD11	AKT3,RASGRP1,VAV3,NFAT5,MAP3K8,MAPK14,AKT1,AKT2,FOS,LAT,GRB2,GSK3B,HRAS,JUN,KRAS,RHOA,LCP2,NFATC1,NFATC2,NFATC3,NFATC4,NRAS,MAPK1,MAPK3,MAPK11,MAPK13,MAP2K1,MAP2K2,RAF1,MAPK12,SOS1,SOS2,VAV1,VAV2,ZAP70,CARD11,IKBKG,MAP3K14,GRAP2,CDC42
path:00590_1	Arachidonic acid metabolism	0.0811791	0.116714	PLA2G2D,GGT7,PLA2G2C	PLA2G4B,PLA2G4E,GGT6,ALOX5,PLA2G2D,GGT1,GGT7,GGT5,PLA2G2E,PLA2G2C,LTC4S,PLA2G3,PLA2G1B,PLA2G2A,PLA2G4A,PLA2G5,PLA2G2F,PLA2G12A,PLA2G6,PLA2G10,PLA2G12B,JMJD7-PLA2G4B
path:05215_1	Prostate cancer	0.0826724	0.116714	CDKN1A,CREB3L4,MAPK1,MAP2K1	AKT3,CDKN1A,CREB3,CREB1,CREB3L4,EGFR,ERBB2,AKT1,AKT2,FGFR1,FGFR2,PIK3R5,GRB2,GSK3B,HRAS,IGF1R,INSRR,ARAF,KRAS,ATF4,NRAS,PDGFRA,PDGFRB,PIK3CA,PIK3CB,PIK3CD,PIK3CG,PIK3R1,PIK3R2,MAPK1,MAPK3,MAP2K1,MAP2K2,RAF1,CREB3L2,SOS1,SOS2,BRAF,CREB3L3,PIK3R3,CREB3L1,CREB5
path:00480_1	Glutathione metabolism	0.0887658	0.122907	GGT7,GSTM5,GSTO1	GSTO2,GGT6,GSTA5,GGT1,GGT7,GGT5,GSTA1,GSTA2,GSTA3,GSTA4,GSTM1,GSTM2,GSTM3,GSTM4,GSTM5,GSTP1,GSTT1,GSTT2,GSTZ1,GSTK1,MGST1,MGST2,MGST3,GSTO1
path:00760_1	Nicotinate and nicotinamide metabolism	0.0909244	0.12352	NT5M,NT5C1A	NT5C2,NT5C,NT5E,NT5C3A,NADSYN1,NT5M,NUDT12,NT5C1A,NT5C1B
path:04930_2	Type II diabetes mellitus	0.1034	0.13536	KCNJ11,MAPK1	IKBKB,IRS1,KCNJ11,MAPK1,MAPK3,CACNA1A,CACNA1B,CACNA1C,CACNA1D,CACNA1E,IRS4,IRS2,CACNA1G
path:05131_3	Shigellosis	0.1034	0.13536	ARPC5,RHOG	ARPC5,ARPC4,ARPC3,ARPC1B,ARPC2,WASF2,ARPC1A,DOCK1,RHOG,RAC1,ARPC5L,WASF1,ELMO1
path:04662_1	B cell receptor signaling pathway	0.113182	0.14552	MAPK1,MAP2K1,CARD11	AKT3,PIK3AP1,AKT1,AKT2,FOS,PIK3R5,RASGRP3,GRB2,BLNK,HRAS,JUN,KRAS,NRAS,PIK3CA,PIK3CB,PIK3CD,PIK3CG,PIK3R1,PIK3R2,MAPK1,MAPK3,MAP2K1,MAP2K2,RAF1,SOS1,SOS2,SYK,CARD11,PIK3R3,IKBKG
path:00140_1	Steroid hormone biosynthesis	0.143199	0.180883	CYP11B2,CYP17A1	CYP11A1,CYP11B1,CYP11B2,CYP17A1,CYP21A2,HSD3B1,HSD3B2
path:04920_1	Adipocytokine signaling pathway	0.157091	0.193559	AGRP,ACSL6	CPT1C,CPT1A,CPT1B,AGRP,ACSL1,ACSL3,ACSL4,ACSL6,LEP,PRKAG2,ACSL5,PRKAG3,PRKAA1,PRKAA2,PRKAB1,PRKAB2,PRKAG1,STAT3
path:04114_1	Oocyte meiosis	0.158611	0.193559	PPP2R1B,MAPK1,MAP2K1	ANAPC10,MAD2L2,PTTG2,SGOL1,CDC26,ANAPC13,RPS6KA6,FBXO43,ANAPC2,ANAPC4,MAD2L1,ANAPC5,ANAPC7,ANAPC11,PPP2CA,PPP2CB,PPP2R1A,PPP2R1B,MAPK1,MAPK3,MAP2K1,MAP2K2,RPS6KA1,RPS6KA2,RPS6KA3,ANAPC1,BUB1,CDC23,CDC16,PTTG1,ESPL1,CDC20,CDC27,REC8
path:05218_1	Melanoma	0.16341	0.196092	CDKN1A,FGF10,MAPK1,MAP2K1	CDKN1A,EGF,EGFR,FGF1,FGF2,FGF3,FGF4,FGF5,FGF6,FGF7,FGF8,FGF9,FGF10,FGF11,FGF12,FGF13,FGF14,FGFR1,PIK3R5,FGF20,FGF21,FGF22,HGF,HRAS,IGF1,IGF1R,ARAF,KRAS,MET,NRAS,PDGFA,PDGFB,PDGFRA,PDGFRB,PIK3CA,PIK3CB,PIK3CD,PIK3CG,PIK3R1,PIK3R2,MAPK1,MAPK3,PDGFC,MAP2K1,MAP2K2,RAF1,BRAF,PDGFD,FGF23,PIK3R3,FGF18,FGF17,FGF16,FGF19
path:04070_1	Phosphatidylinositol signaling system	0.185547	0.219007	OCRL,PLCG1	PLCD3,PLCB1,INPP5B,OCRL,PLCE1,PLCB2,PLCB3,PLCB4,PLCD1,PLCG1,PLCG2,INPP5E,PLCD4,SYNJ1,SYNJ2,PLCZ1
path:00982_3	Drug metabolism - cytochrome P450	0.214516	0.24531	CYP3A4	CYP3A7,CYP3A4,CYP3A5,CYP3A43
path:00270_1	Cysteine and methionine metabolism	0.214646	0.24531	DNMT3A,LDHAL6B	AHCYL1,CTH,LDHAL6A,DNMT1,TRDMT1,DNMT3A,DNMT3B,AHCY,AHCYL2,GOT1,GOT2,DNMT3L,LDHA,LDHB,LDHC,CBS,LDHAL6B
path:00980_4	Metabolism of xenobiotics by cytochrome P450	0.229351	0.254051	GSTM5,GSTO1	GSTO2,CYP2E1,GSTA5,GSTA1,GSTA2,GSTA3,GSTA4,GSTM1,GSTM2,GSTM3,GSTM4,GSTM5,GSTP1,GSTT1,GSTT2,GSTZ1,GSTK1,MGST1,MGST2,MGST3,GSTO1
path:04210_1	Apoptosis	0.229351	0.254051	MYD88,PRKAR2A	AKT3,IRAK3,CHUK,AKT1,AKT2,IKBKB,IL1R1,IL1RAP,IRAK1,IRAK2,MYD88,IRAK4,PRKACA,PRKACB,PRKACG,PRKAR1A,PRKAR1B,PRKAR2A,PRKAR2B,PRKX,BAD,IKBKG,MAP3K14
path:04612_1	Antigen processing and presentation	0.245502	0.267821	HLA-G	HLA-A,HLA-B,HLA-C,HLA-E,HLA-F,HLA-G
path:00750_1	Vitamin B6 metabolism	0.275268	0.29581	PHOSPHO2	PHOSPHO2,PNPO,PDXP
path:00230_1	Purine metabolism	0.296643	0.312542	APRT,NPR1,PKM,PRPS1,NT5M,NT5C1A,PNPT1	ADA,PAICS,POLR3F,POLR3G,POLR3C,PDE10A,POLR3A,AK7,ADSL,POLR3H,AK1,AK2,AK4,PRPS1L1,NT5C2,POLR2J2,POLR1A,GART,AK5,AMPD1,AMPD2,PDE7B,AMPD3,GMPR,GUCY1A2,GUCY1A3,GUCY1B3,GUCY2C,GUCY2F,GUK1,GUCY2D,NT5C,ZNRD1,HPRT1,APRT,IMPDH1,IMPDH2,ENTPD8,ATIC,PNP,NPR1,NPR2,NT5E,RRM2B,PDE11A,POLR1D,NT5C3A,GMPR2,PDE1A,PDE1C,PDE2A,PDE3A,PDE3B,PDE4A,PDE4B,PDE4C,PDE4D,PDE6A,PDE6C,PDE6D,PDE6G,PDE6H,PDE7A,PDE8A,PDE9A,PDE1B,P…
path:04916_1	Melanogenesis	0.303292	0.312542	CREB3L4,FZD9	CREB3,FZD10,CREB1,CREB3L4,CTNNB1,DVL1,DVL2,DVL3,FZD2,GNAO1,GNAQ,GSK3B,MITF,LEF1,CREB3L2,TCF7,TCF7L2,FZD5,FZD3,FZD1,FZD4,FZD6,FZD7,FZD8,FZD9,TCF7L1,CREB3L3,CREB3L1
path:00982_1	Drug metabolism - cytochrome P450	0.30386	0.312542	CYP3A4	CYP3A7,CYP2D6,CYP3A4,CYP3A5,CYP3A43
path:00240_1	Pyrimidine metabolism	0.370184	0.375398	UPB1,NT5M,NT5C1A,PNPT1	POLR3F,POLR3G,POLR3C,POLR3A,CMPK2,UPRT,UPP2,DCTD,POLR3H,DPYD,DPYS,NT5C2,POLR2J2,POLR1A,NT5C,ZNRD1,ENTPD8,PNP,NT5E,RRM2B,POLR1D,NT5C3A,CMPK1,POLR3K,UPB1,POLR2A,POLR2B,POLR2C,POLR2D,POLR2E,POLR2F,POLR2G,POLR2H,POLR2I,POLR2J,POLR2K,POLR2L,POLR2J3,POLR3B,NT5M,RRM1,RRM2,POLR1E,POLR3D,TK1,TK2,UPP1,POLR1B,POLR3GL,NT5C1A,PNPT1,NT5C1B,ENTPD1,POLR1C,ENTPD3,CDA
path:00310_1	Lysine degradation	0.570593	0.570593	EHMT2	EHMT2,SETD1B,SETD2,SETD8,SUV420H1,WHSC1L1,ASH1L,SETMAR,NSD1,SUV39H1,WHSC1,SUV39H2,EHMT1,SETD7,SETDB2,DOT1L,SUV420H2,SETD1A,SETDB1
